# Supplementary material for: {N,N′-Bis[1-(pyridin-2-yl)ethyl­idene]­propane-1,3-diamine}­bromidocopper(II) tetra­fluoridoborate
Source: Acta Crystallogr Sect E Struct Rep Online. 2011 Jun 11;67(Pt 7):m878. doi: 10.1107/S1600536811022513 (PMC3151825; doi:10.1107/S1600536811022513)
Supplement: Supplementary file 1 [file e-67-0m878-sup1.cif]

##############################################################################
#                                                                            #
# This CIF contains the data in a paper accepted for publication in          #
# Acta Crystallographica Section E. It conforms to the requirements of       #
# Notes for Authors for Acta Crystallographica Section E, and has been       #
# peer reviewed under the auspices of the IUCr Commission on Journals.       #
#                                                                            #
# Full details of the Crystallographic Information File format               #
# are given in the paper "The Crystallographic Information File (CIF):       #
# a New Standard Archive File for Crystallography" by S. R. Hall, F. H.      #
# Allen and I. D. Brown [Acta Cryst. (1991), A47, 655-685].                  #
#                                                                            #
# The current version of the core CIF dictionary is obtainable from          #
# ftp://ftp.iucr.org/pub/cif_core.dic.                                       #
#                                                                            #
# Software is freely available for graphical display of the structure(s)     #
# in this CIF. For information consult the CIF software page                 #
# http://www.iucr.org/resources/cif/software.                                #
#                                                                            #
# This file may be used for bona fide research purposes within the           #
# scientific community so long as proper attribution is given to the journal # 
# article from which it was obtained.                                        #
#                                                                            #
##############################################################################
data_global
_audit_creation_method     'form.cif (version 2.0)'
_journal_data_validation_number     ?
_journal_date_recd_electronic     2011-05-30
_journal_date_accepted     2011-05-31
_journal_name_full     'Acta Crystallographica, Section E'
_journal_year     2011
_journal_volume     67
_journal_issue      7
_journal_page_first     m878
_journal_page_last     m878
_journal_paper_category     QM
_journal_coeditor_code     HB5900
_publ_contact_author_name     'Li-Jun Liu'
_publ_contact_author_address
;
Experimental Center
Linyi University
Linyi Shandong 276005
People's Republic of China
;
_publ_contact_author_email     xiaoerduoaa@hotmail.com
_publ_contact_author_fax     ?
_publ_contact_author_phone     ?
_publ_section_title
;\
{<i>N</i>,<i>N</i>'-Bis[1-(pyridin-2-yl)ethylidene]propane-1,3-diamine}\
bromidocopper(II) tetrafluoridoborate
;
loop_
    _publ_author_name
    _publ_author_address
    'Li-Jun Liu'
;
Experimental Center
Linyi University
Linyi Shandong 276005
People's Republic of China
;
data_I
_audit_creation_method     SHELXL-97
_chemical_name_systematic
;
{<i>N</i>,<i>N</i>'-Bis[1-(pyridin-2-yl)ethylidene]propane-1,3-
diamine}bromidocopper(II) tetrafluoridoborate
;
_chemical_name_common     ?
_chemical_formula_moiety     'C17 H20 Br Cu N4 +, B F4 -'
_chemical_formula_sum     'C17 H20 B Br Cu F4 N4'
_chemical_formula_iupac     '[Cu Br (C17 H20 N4)] B F4'
_chemical_formula_weight     510.63
_chemical_melting_point     ?
_symmetry_cell_setting     triclinic
_symmetry_space_group_name_H-M     'P -1'
loop_
    _symmetry_equiv_pos_as_xyz
    'x, y, z'
    '-x, -y, -z'
_cell_length_a     8.2508(17)
_cell_length_b     8.9511(18)
_cell_length_c     13.158(3)
_cell_angle_alpha     92.391(2)
_cell_angle_beta     94.847(2)
_cell_angle_gamma     96.422(2)
_cell_volume     960.9(3)
_cell_formula_units_Z     2
_cell_measurement_reflns_used     1747
_cell_measurement_theta_min     2.5
_cell_measurement_theta_max     25.3
_cell_measurement_temperature     298(2)
_exptl_crystal_description     block
_exptl_crystal_colour     blue
_exptl_crystal_size_max     0.27
_exptl_crystal_size_mid     0.27
_exptl_crystal_size_min     0.23
_exptl_crystal_density_diffrn     1.765
_exptl_crystal_density_meas     ?
_exptl_crystal_density_method     'not measured'
_exptl_crystal_F_000     510
_exptl_absorpt_coefficient_mu     3.263
_exptl_absorpt_correction_type     multi-scan
_exptl_absorpt_process_details     '(SADABS; Sheldrick, 2004)'
_exptl_absorpt_correction_T_min     0.473
_exptl_absorpt_correction_T_max     0.521
_exptl_special_details
;
;
_diffrn_ambient_temperature     298(2)
_diffrn_radiation_type     MoK\a
_diffrn_radiation_wavelength     0.71073
_diffrn_radiation_source     'fine-focus sealed tube'
_diffrn_radiation_monochromator     graphite
_diffrn_measurement_device_type     'Bruker APEXII CCD'
_diffrn_measurement_method     \w
_diffrn_detector_area_resol_mean     ?
_diffrn_reflns_number     5958
_diffrn_reflns_av_R_equivalents     0.0259
_diffrn_reflns_av_sigmaI/netI     0.0519
_diffrn_reflns_theta_min     2.29
_diffrn_reflns_theta_max     26.00
_diffrn_reflns_theta_full     26.00
_diffrn_measured_fraction_theta_max     0.977
_diffrn_measured_fraction_theta_full     0.977
_diffrn_reflns_limit_h_min     -9
_diffrn_reflns_limit_h_max     10
_diffrn_reflns_limit_k_min     -11
_diffrn_reflns_limit_k_max     10
_diffrn_reflns_limit_l_min     -16
_diffrn_reflns_limit_l_max     11
_diffrn_standards_number     0
_diffrn_standards_interval_count     .
_diffrn_standards_interval_time     .
_diffrn_standards_decay_%     ?
_refine_special_details
;
Refinement of <i>F</i>^2^ against ALL reflections. The weighted <i>R</i>-factor
<i>wR</i> and goodness of fit <i>S</i> are based on <i>F</i>^2^, conventional
<i>R</i>-factors <i>R</i> are based on <i>F</i>, with <i>F</i> set to zero for
negative <i>F</i>^2^. The threshold expression of <i>F</i>^2^ >
\s(<i>F</i>^2^) is used only for calculating <i>R</i>-factors(gt) <i>etc</i>.
and is not relevant to the choice of reflections for refinement.
<i>R</i>-factors based on <i>F</i>^2^ are statistically about twice as large
as those based on <i>F</i>, and <i>R</i>- factors based on ALL data will be
even larger.
;
_reflns_number_total     3683
_reflns_number_gt     2723
_reflns_threshold_expression     I>2\s(I)
_refine_ls_structure_factor_coef     Fsqd
_refine_ls_matrix_type     full
_refine_ls_R_factor_all     0.0602
_refine_ls_R_factor_gt     0.0377
_refine_ls_wR_factor_gt     0.0790
_refine_ls_wR_factor_ref     0.0865
_refine_ls_goodness_of_fit_ref     1.045
_refine_ls_restrained_S_all     1.045
_refine_ls_number_reflns     3683
_refine_ls_number_parameters     255
_refine_ls_number_restraints     0
_refine_ls_hydrogen_treatment     constr
_refine_ls_weighting_scheme     calc
_refine_ls_weighting_details
         'calc w=1/[\s^2^(Fo^2^)+(0.0353P)^2^+0.1409P] where P=(Fo^2^+2Fc^2^)/3'
_atom_sites_solution_hydrogens     geom
_atom_sites_solution_primary     direct
_atom_sites_solution_secondary     difmap
_refine_ls_shift/su_max     0.001
_refine_ls_shift/su_mean     0.000
_refine_diff_density_max     0.394
_refine_diff_density_min     -0.462
_refine_ls_extinction_method     none
_refine_ls_extinction_coef     ?
loop_
    _atom_type_symbol
    _atom_type_description
    _atom_type_scat_dispersion_real
    _atom_type_scat_dispersion_imag
    _atom_type_scat_source
    'C' 'C' 0.0033 0.0016
                         'International Tables Vol C Tables 4.2.6.8 and 6.1.1.4'
    'H' 'H' 0.0000 0.0000
                         'International Tables Vol C Tables 4.2.6.8 and 6.1.1.4'
    'B' 'B' 0.0013 0.0007
                         'International Tables Vol C Tables 4.2.6.8 and 6.1.1.4'
    'N' 'N' 0.0061 0.0033
                         'International Tables Vol C Tables 4.2.6.8 and 6.1.1.4'
    'F' 'F' 0.0171 0.0103
                         'International Tables Vol C Tables 4.2.6.8 and 6.1.1.4'
    'Cu' 'Cu' 0.3201 1.2651
                         'International Tables Vol C Tables 4.2.6.8 and 6.1.1.4'
    'Br' 'Br' -0.2901 2.4595
                         'International Tables Vol C Tables 4.2.6.8 and 6.1.1.4'
_computing_data_collection     'APEX2 (Bruker, 2004)'
_computing_cell_refinement     'SAINT (Bruker, 2004)'
_computing_data_reduction     'SAINT (Bruker, 2004)'
_computing_structure_solution     'SHELXS97 (Sheldrick, 2008)'
_computing_structure_refinement     'SHELXL97 (Sheldrick, 2008)'
_computing_molecular_graphics     'SHELXTL (Sheldrick, 2008)'
_computing_publication_material     'SHELXTL (Sheldrick, 2008)'
loop_
    _atom_site_type_symbol
    _atom_site_label
    _atom_site_fract_x
    _atom_site_fract_y
    _atom_site_fract_z
    _atom_site_U_iso_or_equiv
    _atom_site_adp_type
    _atom_site_calc_flag
    _atom_site_refinement_flags
    _atom_site_occupancy
    _atom_site_symmetry_multiplicity
    _atom_site_disorder_assembly
    _atom_site_disorder_group
    Cu Cu1 0.90467(5) 0.78988(5) 0.74936(3) 0.03382(14) Uani d . 1 1 . .
    Br Br1 1.14320(5) 0.95979(5) 0.69040(3) 0.04830(14) Uani d . 1 1 . .
    F F1 0.5630(4) 0.4076(3) 0.2862(2) 0.0787(8) Uani d . 1 1 . .
    F F2 0.4093(3) 0.5940(3) 0.2543(2) 0.0754(8) Uani d . 1 1 . .
    F F3 0.6555(3) 0.5941(3) 0.1938(2) 0.0870(9) Uani d . 1 1 . .
    F F4 0.4467(4) 0.4290(3) 0.1279(2) 0.0792(8) Uani d . 1 1 . .
    N N1 0.9085(3) 0.5870(3) 0.6691(2) 0.0318(7) Uani d . 1 1 . .
    N N2 0.7458(4) 0.8146(3) 0.6317(2) 0.0370(7) Uani d . 1 1 . .
    N N3 0.7643(3) 0.8783(3) 0.8484(2) 0.0339(7) Uani d . 1 1 . .
    N N4 1.0231(3) 0.7455(3) 0.8815(2) 0.0343(7) Uani d . 1 1 . .
    B B1 0.5174(6) 0.5077(5) 0.2150(4) 0.0410(11) Uani d . 1 1 . .
    C C1 0.8099(4) 0.5758(4) 0.5809(3) 0.0333(8) Uani d . 1 1 . .
    C C2 0.7912(5) 0.4481(4) 0.5165(3) 0.0410(10) Uani d . 1 1 . .
    H H2 0.7238 0.4432 0.4558 0.049 Uiso calc R 1 1 . .
    C C3 0.8740(5) 0.3273(4) 0.5435(3) 0.0490(11) Uani d . 1 1 . .
    H H3 0.8628 0.2403 0.5011 0.059 Uiso calc R 1 1 . .
    C C4 0.9726(5) 0.3373(4) 0.6333(3) 0.0463(10) Uani d . 1 1 . .
    H H4 1.0284 0.2570 0.6530 0.056 Uiso calc R 1 1 . .
    C C5 0.9879(5) 0.4694(4) 0.6942(3) 0.0388(9) Uani d . 1 1 . .
    H H5 1.0558 0.4764 0.7548 0.047 Uiso calc R 1 1 . .
    C C6 0.7252(4) 0.7110(4) 0.5613(3) 0.0338(8) Uani d . 1 1 . .
    C C7 0.6216(5) 0.7181(5) 0.4626(3) 0.0549(12) Uani d . 1 1 . .
    H H7A 0.5098 0.7227 0.4763 0.082 Uiso calc R 1 1 . .
    H H7B 0.6287 0.6299 0.4198 0.082 Uiso calc R 1 1 . .
    H H7C 0.6602 0.8062 0.4285 0.082 Uiso calc R 1 1 . .
    C C8 0.6550(5) 0.9469(4) 0.6228(3) 0.0506(11) Uani d . 1 1 . .
    H H8A 0.5399 0.9130 0.6050 0.061 Uiso calc R 1 1 . .
    H H8B 0.6943 1.0060 0.5678 0.061 Uiso calc R 1 1 . .
    C C9 0.6728(5) 1.0446(4) 0.7192(3) 0.0496(11) Uani d . 1 1 . .
    H H9A 0.6033 1.1245 0.7103 0.060 Uiso calc R 1 1 . .
    H H9B 0.7852 1.0911 0.7308 0.060 Uiso calc R 1 1 . .
    C C10 0.6290(5) 0.9614(5) 0.8124(3) 0.0478(11) Uani d . 1 1 . .
    H H10A 0.6076 1.0324 0.8660 0.057 Uiso calc R 1 1 . .
    H H10B 0.5305 0.8919 0.7956 0.057 Uiso calc R 1 1 . .
    C C11 0.7903(4) 0.8446(4) 0.9409(3) 0.0339(8) Uani d . 1 1 . .
    C C12 0.6860(5) 0.8754(5) 1.0249(3) 0.0546(12) Uani d . 1 1 . .
    H H12A 0.7435 0.9522 1.0718 0.082 Uiso calc R 1 1 . .
    H H12B 0.6614 0.7850 1.0601 0.082 Uiso calc R 1 1 . .
    H H12C 0.5860 0.9089 0.9966 0.082 Uiso calc R 1 1 . .
    C C13 0.9414(4) 0.7715(4) 0.9639(3) 0.0316(8) Uani d . 1 1 . .
    C C14 0.9996(5) 0.7370(5) 1.0603(3) 0.0447(10) Uani d . 1 1 . .
    H H14 0.9410 0.7538 1.1163 0.054 Uiso calc R 1 1 . .
    C C15 1.1478(5) 0.6765(5) 1.0722(3) 0.0492(11) Uani d . 1 1 . .
    H H15 1.1893 0.6518 1.1364 0.059 Uiso calc R 1 1 . .
    C C16 1.2322(5) 0.6535(4) 0.9889(3) 0.0434(10) Uani d . 1 1 . .
    H H16 1.3313 0.6130 0.9960 0.052 Uiso calc R 1 1 . .
    C C17 1.1684(4) 0.6912(4) 0.8944(3) 0.0403(9) Uani d . 1 1 . .
    H H17 1.2275 0.6788 0.8381 0.048 Uiso calc R 1 1 . .
loop_
    _atom_site_aniso_label
    _atom_site_aniso_U_11
    _atom_site_aniso_U_22
    _atom_site_aniso_U_33
    _atom_site_aniso_U_12
    _atom_site_aniso_U_13
    _atom_site_aniso_U_23
    Cu1 0.0384(3) 0.0369(3) 0.0276(3) 0.0138(2) -0.00162(19) 0.00188(19)
    Br1 0.0507(3) 0.0410(3) 0.0523(3) -0.00041(19) 0.0050(2) 0.00788(19)
    F1 0.103(2) 0.0687(19) 0.0661(19) 0.0260(16) -0.0107(16) 0.0165(15)
    F2 0.0599(16) 0.101(2) 0.0701(18) 0.0396(16) 0.0013(14) -0.0089(16)
    F3 0.0684(19) 0.080(2) 0.112(3) -0.0095(16) 0.0233(17) 0.0126(18)
    F4 0.096(2) 0.0772(19) 0.0576(18) 0.0063(16) -0.0192(15) -0.0198(15)
    N1 0.0362(17) 0.0312(17) 0.0286(17) 0.0035(13) 0.0064(13) 0.0045(13)
    N2 0.0417(19) 0.0374(19) 0.0320(18) 0.0093(15) -0.0039(14) 0.0064(15)
    N3 0.0322(17) 0.0351(17) 0.0354(18) 0.0110(13) 0.0012(14) -0.0001(14)
    N4 0.0341(17) 0.0398(18) 0.0299(17) 0.0095(14) 0.0001(14) 0.0019(14)
    B1 0.041(3) 0.043(3) 0.038(3) 0.010(2) -0.003(2) -0.003(2)
    C1 0.033(2) 0.035(2) 0.031(2) -0.0037(16) 0.0076(16) 0.0049(17)
    C2 0.039(2) 0.043(2) 0.039(2) -0.0075(18) 0.0090(18) -0.0057(19)
    C3 0.058(3) 0.034(2) 0.055(3) -0.009(2) 0.026(2) -0.011(2)
    C4 0.056(3) 0.030(2) 0.058(3) 0.0101(19) 0.024(2) 0.008(2)
    C5 0.046(2) 0.038(2) 0.035(2) 0.0116(18) 0.0108(18) 0.0052(18)
    C6 0.0279(19) 0.045(2) 0.028(2) -0.0011(16) 0.0007(15) 0.0060(18)
    C7 0.054(3) 0.065(3) 0.042(3) 0.004(2) -0.014(2) 0.001(2)
    C8 0.061(3) 0.045(3) 0.047(3) 0.020(2) -0.008(2) 0.009(2)
    C9 0.058(3) 0.040(2) 0.054(3) 0.025(2) -0.002(2) 0.008(2)
    C10 0.042(2) 0.049(3) 0.056(3) 0.024(2) 0.003(2) 0.003(2)
    C11 0.036(2) 0.033(2) 0.034(2) 0.0071(16) 0.0058(17) 0.0003(17)
    C12 0.053(3) 0.071(3) 0.045(3) 0.023(2) 0.015(2) 0.003(2)
    C13 0.0322(19) 0.032(2) 0.030(2) 0.0042(16) -0.0006(16) -0.0007(16)
    C14 0.048(2) 0.058(3) 0.030(2) 0.010(2) 0.0038(18) 0.0015(19)
    C15 0.056(3) 0.058(3) 0.034(2) 0.014(2) -0.010(2) 0.010(2)
    C16 0.039(2) 0.052(3) 0.040(2) 0.0129(19) -0.0053(19) 0.0042(19)
    C17 0.037(2) 0.047(2) 0.039(2) 0.0144(18) 0.0048(18) 0.0019(18)
_geom_special_details
;
All e.s.d.'s (except the e.s.d. in the dihedral angle between two l.s. planes)
are estimated using the full covariance matrix. The cell e.s.d.'s are taken
into account individually in the estimation of e.s.d.'s in distances, angles
and torsion angles; correlations between e.s.d.'s in cell parameters are only
used when they are defined by crystal symmetry. An approximate (isotropic)
treatment of cell e.s.d.'s is used for estimating e.s.d.'s involving l.s.
planes.
;
loop_
    _geom_bond_atom_site_label_1
    _geom_bond_atom_site_label_2
    _geom_bond_site_symmetry_2
    _geom_bond_distance
    _geom_bond_publ_flag
    Cu1 N2 . 1.978(3) y
    Cu1 N4 . 1.998(3) y
    Cu1 N3 . 2.010(3) y
    Cu1 N1 . 2.067(3) y
    Cu1 Br1 . 2.5447(7) y
    F1 B1 . 1.381(5) ?
    F2 B1 . 1.363(5) ?
    F3 B1 . 1.360(5) ?
    F4 B1 . 1.370(5) ?
    N1 C5 . 1.339(4) ?
    N1 C1 . 1.354(4) ?
    N2 C6 . 1.270(4) ?
    N2 C8 . 1.474(4) ?
    N3 C11 . 1.272(4) ?
    N3 C10 . 1.467(4) ?
    N4 C17 . 1.343(4) ?
    N4 C13 . 1.349(4) ?
    C1 C2 . 1.381(5) ?
    C1 C6 . 1.485(5) ?
    C2 C3 . 1.385(5) ?
    C2 H2 . 0.9300 ?
    C3 C4 . 1.371(6) ?
    C3 H3 . 0.9300 ?
    C4 C5 . 1.388(5) ?
    C4 H4 . 0.9300 ?
    C5 H5 . 0.9300 ?
    C6 C7 . 1.501(5) ?
    C7 H7A . 0.9600 ?
    C7 H7B . 0.9600 ?
    C7 H7C . 0.9600 ?
    C8 C9 . 1.498(6) ?
    C8 H8A . 0.9700 ?
    C8 H8B . 0.9700 ?
    C9 C10 . 1.511(5) ?
    C9 H9A . 0.9700 ?
    C9 H9B . 0.9700 ?
    C10 H10A . 0.9700 ?
    C10 H10B . 0.9700 ?
    C11 C13 . 1.486(5) ?
    C11 C12 . 1.492(5) ?
    C12 H12A . 0.9600 ?
    C12 H12B . 0.9600 ?
    C12 H12C . 0.9600 ?
    C13 C14 . 1.378(5) ?
    C14 C15 . 1.392(5) ?
    C14 H14 . 0.9300 ?
    C15 C16 . 1.367(5) ?
    C15 H15 . 0.9300 ?
    C16 C17 . 1.380(5) ?
    C16 H16 . 0.9300 ?
    C17 H17 . 0.9300 ?
loop_
    _geom_angle_atom_site_label_1
    _geom_angle_atom_site_label_2
    _geom_angle_atom_site_label_3
    _geom_angle_site_symmetry_1
    _geom_angle_site_symmetry_3
    _geom_angle
    _geom_angle_publ_flag
    N2 Cu1 N4 . . 167.79(12) ?
    N2 Cu1 N3 . . 92.15(12) ?
    N4 Cu1 N3 . . 79.82(12) ?
    N2 Cu1 N1 . . 80.08(12) ?
    N4 Cu1 N1 . . 99.56(12) ?
    N3 Cu1 N1 . . 137.46(11) ?
    N2 Cu1 Br1 . . 96.74(9) ?
    N4 Cu1 Br1 . . 95.17(9) ?
    N3 Cu1 Br1 . . 118.16(9) ?
    N1 Cu1 Br1 . . 104.32(8) ?
    C5 N1 C1 . . 118.4(3) ?
    C5 N1 Cu1 . . 129.4(2) ?
    C1 N1 Cu1 . . 112.2(2) ?
    C6 N2 C8 . . 120.0(3) ?
    C6 N2 Cu1 . . 117.1(2) ?
    C8 N2 Cu1 . . 122.9(3) ?
    C11 N3 C10 . . 123.0(3) ?
    C11 N3 Cu1 . . 115.8(2) ?
    C10 N3 Cu1 . . 120.8(2) ?
    C17 N4 C13 . . 119.2(3) ?
    C17 N4 Cu1 . . 126.9(2) ?
    C13 N4 Cu1 . . 113.8(2) ?
    F3 B1 F2 . . 110.9(4) ?
    F3 B1 F4 . . 109.5(4) ?
    F2 B1 F4 . . 110.2(4) ?
    F3 B1 F1 . . 107.5(3) ?
    F2 B1 F1 . . 109.3(4) ?
    F4 B1 F1 . . 109.3(4) ?
    N1 C1 C2 . . 121.8(3) ?
    N1 C1 C6 . . 114.1(3) ?
    C2 C1 C6 . . 124.1(3) ?
    C1 C2 C3 . . 119.1(4) ?
    C1 C2 H2 . . 120.4 ?
    C3 C2 H2 . . 120.4 ?
    C4 C3 C2 . . 119.3(4) ?
    C4 C3 H3 . . 120.4 ?
    C2 C3 H3 . . 120.4 ?
    C3 C4 C5 . . 118.9(4) ?
    C3 C4 H4 . . 120.6 ?
    C5 C4 H4 . . 120.6 ?
    N1 C5 C4 . . 122.5(4) ?
    N1 C5 H5 . . 118.8 ?
    C4 C5 H5 . . 118.8 ?
    N2 C6 C1 . . 116.3(3) ?
    N2 C6 C7 . . 124.1(4) ?
    C1 C6 C7 . . 119.6(3) ?
    C6 C7 H7A . . 109.5 ?
    C6 C7 H7B . . 109.5 ?
    H7A C7 H7B . . 109.5 ?
    C6 C7 H7C . . 109.5 ?
    H7A C7 H7C . . 109.5 ?
    H7B C7 H7C . . 109.5 ?
    N2 C8 C9 . . 112.8(3) ?
    N2 C8 H8A . . 109.0 ?
    C9 C8 H8A . . 109.0 ?
    N2 C8 H8B . . 109.0 ?
    C9 C8 H8B . . 109.0 ?
    H8A C8 H8B . . 107.8 ?
    C8 C9 C10 . . 113.9(4) ?
    C8 C9 H9A . . 108.8 ?
    C10 C9 H9A . . 108.8 ?
    C8 C9 H9B . . 108.8 ?
    C10 C9 H9B . . 108.8 ?
    H9A C9 H9B . . 107.7 ?
    N3 C10 C9 . . 109.7(3) ?
    N3 C10 H10A . . 109.7 ?
    C9 C10 H10A . . 109.7 ?
    N3 C10 H10B . . 109.7 ?
    C9 C10 H10B . . 109.7 ?
    H10A C10 H10B . . 108.2 ?
    N3 C11 C13 . . 114.8(3) ?
    N3 C11 C12 . . 125.8(3) ?
    C13 C11 C12 . . 119.4(3) ?
    C11 C12 H12A . . 109.5 ?
    C11 C12 H12B . . 109.5 ?
    H12A C12 H12B . . 109.5 ?
    C11 C12 H12C . . 109.5 ?
    H12A C12 H12C . . 109.5 ?
    H12B C12 H12C . . 109.5 ?
    N4 C13 C14 . . 121.6(3) ?
    N4 C13 C11 . . 114.1(3) ?
    C14 C13 C11 . . 124.3(3) ?
    C13 C14 C15 . . 118.5(4) ?
    C13 C14 H14 . . 120.7 ?
    C15 C14 H14 . . 120.7 ?
    C16 C15 C14 . . 119.7(4) ?
    C16 C15 H15 . . 120.1 ?
    C14 C15 H15 . . 120.1 ?
    C15 C16 C17 . . 119.1(4) ?
    C15 C16 H16 . . 120.4 ?
    C17 C16 H16 . . 120.4 ?
    N4 C17 C16 . . 121.7(3) ?
    N4 C17 H17 . . 119.2 ?
    C16 C17 H17 . . 119.2 ?
loop_
    _geom_hbond_atom_site_label_D
    _geom_hbond_atom_site_label_H
    _geom_hbond_atom_site_label_A
    _geom_hbond_site_symmetry_A
    _geom_hbond_distance_DH
    _geom_hbond_distance_HA
    _geom_hbond_distance_DA
    _geom_hbond_angle_DHA
    C2 H2 F1 . 0.93 2.49 3.413(5) 173
    C12 H12B F3 1_556 0.96 2.50 3.430(5) 162
    C15 H15 F2 1_656 0.93 2.40 3.252(5) 152
