# Supplementary material for: {N,N′-Bis[1-(pyridin-2-yl)ethyl­idene]­propane-1,3-diamine}­bromidocopper(II) tetra­fluoridoborate
Source: Acta Crystallogr Sect E Struct Rep Online. 2011 Jun 11;67(Pt 7):m878. doi: 10.1107/S1600536811022513 (PMC3151825; doi:10.1107/S1600536811022513)
Supplement: Supplementary file 2 [file e-67-0m878-Isup2.hkl]

# 
# h,k,l, Fc-squared, Fo-squared, sigma(Fo-squared) and status flag 
# 
data_I
_shelx_title ' P-1 in P-1' 
_shelx_refln_list_code          4 
_shelx_F_calc_maximum      189.61 
_exptl_crystal_F_000       510.00 
_reflns_d_resolution_high  0.8107 
 
loop_ 
 _symmetry_equiv_pos_as_xyz 
 'x, y, z' 
 '-x, -y, -z' 
 
_cell_length_a     8.2508 
_cell_length_b     8.9511 
_cell_length_c    13.1582 
_cell_angle_alpha  92.391 
_cell_angle_beta   94.847 
_cell_angle_gamma  96.422 
 
_shelx_F_squared_multiplier     1.000 
 
loop_ 
 _refln_index_h 
 _refln_index_k 
 _refln_index_l 
 _refln_F_squared_calc 
 _refln_F_squared_meas 
 _refln_F_squared_sigma 
 _refln_observed_status 
   1   0   0     6766.25     6818.76    138.70 o 
   2   0   0        7.83        7.34      2.88 o 
   3   0   0      959.99     1042.45     23.15 o 
   4   0   0     2876.35     2597.97     49.07 o 
   5   0   0      207.80      213.14     18.11 o 
   6   0   0        6.10       -5.68      7.67 o 
   7   0   0       46.20       27.10     11.60 o 
   8   0   0      172.51      169.68     18.95 o 
   9   0   0       51.74       50.58     22.19 o 
  10   0   0        2.09       -3.59     20.89 o 
 -10   1   0      238.44      240.19     34.59 o 
  -9   1   0      174.89      215.72     31.00 o 
  -8   1   0      201.60      256.51     28.07 o 
  -7   1   0      128.63      113.62     16.32 o 
  -6   1   0       62.82       52.82      7.68 o 
  -5   1   0       39.21       31.28      5.85 o 
  -4   1   0       67.70       64.51      5.69 o 
  -3   1   0        6.57        8.74      4.02 o 
  -2   1   0     3276.59     3532.71     45.67 o 
  -1   1   0     7725.97     7729.43    115.93 o 
   0   1   0       41.95       34.14      5.87 o 
   1   1   0       29.27       24.34      4.73 o 
   2   1   0     2512.60     2515.90     43.29 o 
   3   1   0     1407.91     1263.01     27.97 o 
   4   1   0     7346.57     7140.04    115.12 o 
   5   1   0     1647.39     1667.15     64.78 o 
   6   1   0      158.76      203.35     15.89 o 
   7   1   0      990.47      947.32     34.08 o 
   8   1   0      975.37      874.29     55.15 o 
   9   1   0      111.99       86.13     18.25 o 
 -10   2   0       44.73       38.84     26.11 o 
  -9   2   0       82.17      109.98     25.46 o 
  -8   2   0       45.17       59.07     18.60 o 
  -7   2   0       28.10       34.27     15.99 o 
  -6   2   0     2100.88     2183.84     47.05 o 
  -5   2   0     2320.89     2241.23     37.04 o 
  -4   2   0      439.41      535.62     13.55 o 
  -3   2   0      932.97     1008.86     17.95 o 
  -2   2   0      356.48      353.42     11.74 o 
  -1   2   0      572.00      604.14     15.80 o 
   0   2   0       77.09       89.80      5.04 o 
   1   2   0    11463.53    11293.92    166.79 o 
   2   2   0      672.02      642.50     17.70 o 
   3   2   0      882.29      777.93     21.78 o 
   4   2   0      501.97      493.11     18.80 o 
   5   2   0      149.12      122.06     19.91 o 
   6   2   0      457.91      487.89     37.20 o 
   7   2   0      560.92      662.82     47.65 o 
   8   2   0      128.07      117.81     28.39 o 
   9   2   0        2.59        1.24     15.18 o 
 -10   3   0      140.54      144.57     31.66 o 
  -9   3   0       38.18       30.35     21.87 o 
  -8   3   0       18.09       -7.51     15.99 o 
  -7   3   0     1788.86     1815.16     65.60 o 
  -6   3   0     2659.26     2596.18     55.26 o 
  -5   3   0      453.72      448.01     18.81 o 
  -4   3   0     1015.02     1099.76     21.02 o 
  -3   3   0     3087.30     3041.58     56.42 o 
  -2   3   0     4422.21     4226.58     73.04 o 
  -1   3   0     1242.37     1223.86     28.90 o 
   0   3   0      749.71      784.27     17.15 o 
   1   3   0     1250.06     1227.20     30.35 o 
   2   3   0      949.04     1003.96     26.06 o 
   3   3   0      383.91      376.93     16.38 o 
   4   3   0      823.28      815.85     26.58 o 
   5   3   0       14.78        8.47     12.56 o 
   6   3   0       62.87       69.86     14.85 o 
   7   3   0       85.68       65.87     15.99 o 
   8   3   0      127.37       99.47     18.90 o 
   9   3   0       29.55       43.30     19.45 o 
  -9   4   0        2.22      -25.13     17.30 o 
  -8   4   0      236.25      264.02     31.66 o 
  -7   4   0      143.43      112.26     21.87 o 
  -6   4   0     1074.22     1120.82     34.15 o 
  -5   4   0        3.09       -7.02      7.57 o 
  -4   4   0      812.33      760.76     25.20 o 
  -3   4   0     1686.60     1559.42     37.44 o 
  -2   4   0     5047.08     4997.35     67.99 o 
  -1   4   0      369.09      370.36     11.95 o 
   0   4   0      986.65      970.93     21.81 o 
   1   4   0    13986.26    13768.49    208.60 o 
   2   4   0    11985.30    11764.36    182.47 o 
   3   4   0      953.46     1104.99     31.36 o 
   4   4   0      186.65      186.35     15.13 o 
   5   4   0      954.81      876.15     31.52 o 
   6   4   0      190.56      165.46     23.50 o 
   7   4   0       10.90        6.39     16.81 o 
   8   4   0       20.27        4.51     15.65 o 
  -9   5   0        0.52       18.93     21.87 o 
  -8   5   0      202.25      200.38     29.70 o 
  -7   5   0      212.30      220.29     28.72 o 
  -6   5   0      283.01      267.08     19.83 o 
  -5   5   0       39.51       49.39     17.30 o 
  -4   5   0      427.57      416.19     21.22 o 
  -3   5   0       12.08       14.09      8.21 o 
  -2   5   0       31.68       34.87      5.58 o 
  -1   5   0        0.09        1.67      6.39 o 
   0   5   0     2579.87     2533.32     44.20 o 
   1   5   0     1134.00     1154.23     32.96 o 
   2   5   0     1007.92     1045.76     47.48 o 
   3   5   0      383.81      427.53     21.19 o 
   4   5   0     1952.19     1935.18    111.94 o 
   5   5   0     1051.30     1067.53     37.22 o 
   6   5   0      427.89      398.61     26.49 o 
   7   5   0        4.24       13.78     14.88 o 
   8   5   0       38.27        8.17     17.18 o 
  -9   6   0      155.52      176.56     33.94 o 
  -8   6   0      156.72      200.05     32.96 o 
  -7   6   0      143.35      160.56     28.39 o 
  -6   6   0      212.18      209.63     21.00 o 
  -5   6   0      164.61      174.85     18.06 o 
  -4   6   0     1339.05     1298.50     40.24 o 
  -3   6   0       74.79       67.25     12.90 o 
  -2   6   0       96.72      109.38     24.64 o 
  -1   6   0        7.42        9.75     10.22 o 
   0   6   0      207.91      204.36     16.81 o 
   1   6   0      366.94      348.02     27.25 o 
   2   6   0      170.36      200.60     17.41 o 
   3   6   0      493.74      442.03     24.07 o 
   4   6   0      345.15      346.00     23.37 o 
   5   6   0      290.15      324.70     24.92 o 
   6   6   0       70.11       73.76     17.56 o 
   7   6   0       62.58       87.05     29.53 o 
  -8   7   0      107.10       80.28     27.41 o 
  -7   7   0        0.36       -9.14     20.23 o 
  -6   7   0      366.41      434.07     28.67 o 
  -5   7   0     1908.07     1812.20     94.48 o 
  -4   7   0      486.08      409.10     36.22 o 
  -3   7   0        0.26       -9.98     15.50 o 
  -2   7   0     1959.87     1988.09     54.55 o 
  -1   7   0     2531.75     2555.51     64.40 o 
   0   7   0      172.65      169.83     15.89 o 
   1   7   0        4.69        1.26     10.73 o 
   2   7   0      309.23      318.79     22.26 o 
   3   7   0      112.31      136.17     29.86 o 
   4   7   0       18.75       28.39     15.29 o 
   5   7   0        8.37      -19.57     13.85 o 
   6   7   0       12.11       22.11     17.83 o 
   7   7   0        8.19       11.14     18.58 o 
  -7   8   0       28.96       42.15     19.78 o 
  -6   8   0      353.16      309.74     36.55 o 
  -5   8   0      220.02      214.97     23.32 o 
  -4   8   0      236.82      214.62     22.74 o 
  -3   8   0      158.56      170.73     20.90 o 
  -2   8   0      393.45      471.20     32.64 o 
  -1   8   0      501.00      583.84     42.10 o 
   0   8   0      532.59      476.47     40.47 o 
   1   8   0        3.44        1.66     12.22 o 
   2   8   0      954.07      969.43     37.79 o 
   3   8   0      960.98      919.21     38.08 o 
   4   8   0      196.73      184.59     22.99 o 
   5   8   0       17.05       39.47     23.17 o 
   6   8   0      130.32      189.59     92.52 o 
  -6   9   0       30.42        4.44     18.02 o 
  -5   9   0       20.19       12.94     29.05 o 
  -4   9   0       35.10       10.06     16.39 o 
  -3   9   0      124.82      131.64     22.10 o 
  -2   9   0      211.02      212.13     32.31 o 
  -1   9   0       20.59       48.30     23.50 o 
   0   9   0        0.63        2.28     21.21 o 
   1   9   0      618.00      667.71     48.63 o 
   2   9   0      506.74      565.80     33.21 o 
   3   9   0      116.47      108.81     21.33 o 
   4   9   0       22.81       24.60     19.55 o 
  -5  10   0       17.59       20.10     20.63 o 
  -4  10   0       50.12       69.24     35.90 o 
  -3  10   0       22.84       10.12     26.11 o 
  -2  10   0       33.84       21.21     25.13 o 
  -1  10   0       27.99       16.64     24.15 o 
   0  10   0       21.80        8.49     24.15 o 
   1  10   0        0.64       20.23     25.46 o 
   2  10   0       28.31       24.15     27.41 o 
   3  10   0        2.21        3.26     19.15 o 
  -1  11   0       16.08        0.98     26.76 o 
   1 -11   1       74.82       91.38     34.59 o 
  -3 -10   1       23.87       -4.07     18.65 o 
  -2 -10   1      297.31      219.63     36.88 o 
  -1 -10   1      234.03      196.79     35.90 o 
   0 -10   1      284.62      356.70     43.73 o 
   1 -10   1       31.12       18.60     24.15 o 
   2 -10   1      324.12      331.90     41.12 o 
   3 -10   1      411.62      454.92     70.65 o 
   4 -10   1      191.95      239.29     28.85 o 
   5 -10   1       17.77      -13.49     19.20 o 
  -4  -9   1       34.38       39.11     19.60 o 
  -3  -9   1       42.86       62.36     25.78 o 
  -2  -9   1        8.38       23.24     16.73 o 
  -1  -9   1        3.97        7.51     22.19 o 
   0  -9   1       12.99       56.13     24.80 o 
   1  -9   1       38.18       62.33     25.46 o 
   2  -9   1      704.33      691.21     47.65 o 
   3  -9   1      502.11      535.74     34.60 o 
   4  -9   1      110.25      127.99     39.16 o 
   5  -9   1        2.78       10.71     17.06 o 
   6  -9   1      208.97      253.33     30.02 o 
  -6  -8   1      130.58      118.37     23.82 o 
  -5  -8   1       34.91       29.63     17.88 o 
  -4  -8   1        5.38       26.85     16.26 o 
  -3  -8   1      231.49      290.35     25.07 o 
  -2  -8   1       48.41       54.66     16.62 o 
  -1  -8   1       34.58       21.93     13.27 o 
   0  -8   1      636.66      642.58     45.36 o 
   1  -8   1      174.78      199.87     44.06 o 
   2  -8   1       63.22       59.64     23.33 o 
   3  -8   1        5.98       -8.58     13.17 o 
   4  -8   1       98.27       82.10     17.75 o 
   5  -8   1      192.55      188.43     35.74 o 
   6  -8   1      220.31      202.88     24.34 o 
   7  -8   1       60.18       53.64     19.47 o 
  -7  -7   1      170.05      165.67     25.54 o 
  -6  -7   1      129.54      127.86     21.10 o 
  -5  -7   1        0.17        3.85     15.28 o 
  -4  -7   1      960.53     1003.85     56.46 o 
  -3  -7   1     1353.44     1340.05     43.59 o 
  -2  -7   1      830.18      805.87     31.93 o 
  -1  -7   1        1.42       -6.40      9.71 o 
   0  -7   1      508.40      524.67     23.75 o 
   1  -7   1      426.62      445.26     26.29 o 
   2  -7   1      189.83      221.19     20.07 o 
   3  -7   1      121.63      137.80     17.88 o 
   4  -7   1       60.50       44.61     15.21 o 
   5  -7   1       49.32       68.35     16.44 o 
   6  -7   1       12.42       26.41     14.87 o 
   7  -7   1        2.16        6.82     15.04 o 
   8  -7   1        7.36       46.02     24.80 o 
  -7  -6   1        8.65       26.25     17.07 o 
  -6  -6   1       57.00       64.37     17.23 o 
  -5  -6   1       16.35       15.89     14.12 o 
  -4  -6   1      828.83      788.59     70.00 o 
  -3  -6   1     2333.76     2276.02    148.82 o 
  -2  -6   1      403.91      355.05     21.11 o 
  -1  -6   1      930.15      891.21     29.44 o 
   0  -6   1     2959.64     2982.27     51.92 o 
   1  -6   1     1851.21     1785.81     45.47 o 
   2  -6   1      177.92      170.64     16.40 o 
   3  -6   1      402.75      355.04     37.20 o 
   4  -6   1     2320.13     2175.39     54.35 o 
   5  -6   1     1170.10     1161.00     38.72 o 
   6  -6   1      219.43      225.55     21.00 o 
   7  -6   1       22.98        7.20     13.38 o 
   8  -6   1      140.45      132.50     30.02 o 
   9  -6   1        6.81       22.84     26.43 o 
  -8  -5   1       33.81        8.32     18.00 o 
  -7  -5   1        4.86      -20.04     15.66 o 
  -6  -5   1       40.93       55.70     15.67 o 
  -5  -5   1       12.56        8.47     12.39 o 
  -4  -5   1      101.47      129.50     44.71 o 
  -3  -5   1       13.99       34.05     10.08 o 
  -2  -5   1      549.21      539.04     22.26 o 
  -1  -5   1      396.89      405.24     18.65 o 
   0  -5   1     1610.43     1636.06     37.63 o 
   1  -5   1      326.67      241.42     25.56 o 
   2  -5   1       29.73       43.29      6.95 o 
   3  -5   1     1719.44     1596.27     41.25 o 
   4  -5   1     4126.55     4090.72    103.13 o 
   5  -5   1      721.60      772.03     28.57 o 
   6  -5   1        0.89       -6.09     10.61 o 
   7  -5   1      414.74      514.04     27.58 o 
   8  -5   1      510.42      576.33     42.43 o 
   9  -5   1      154.21      136.74     30.68 o 
  -9  -4   1      250.46      275.84     32.31 o 
  -8  -4   1       50.85       54.85     18.63 o 
  -7  -4   1      170.72      185.47     20.84 o 
  -6  -4   1     1320.20     1281.23     41.07 o 
  -5  -4   1      953.76     1004.46     34.43 o 
  -4  -4   1      151.16      145.01     13.96 o 
  -3  -4   1        5.33        7.50     10.44 o 
  -2  -4   1      815.26      767.52     24.11 o 
  -1  -4   1        4.60       17.00      5.81 o 
   0  -4   1      600.07      675.74     19.81 o 
   1  -4   1       20.90       35.51      8.75 o 
   2  -4   1     2144.19     2487.19     90.89 o 
   3  -4   1        2.51        3.10      5.99 o 
   4  -4   1      621.21      615.93     22.46 o 
   5  -4   1      253.65      275.08     21.21 o 
   6  -4   1      626.53      633.14     25.94 o 
   7  -4   1      457.92      479.54     26.27 o 
   8  -4   1      449.33      440.25     37.20 o 
   9  -4   1        1.41        3.59     20.56 o 
  -9  -3   1       87.06       85.54     23.17 o 
  -8  -3   1        1.85       12.72     15.74 o 
  -7  -3   1      353.39      348.33     24.37 o 
  -6  -3   1      881.77      853.30     31.81 o 
  -5  -3   1     1028.12      986.30     31.40 o 
  -4  -3   1      355.60      347.65     17.61 o 
  -3  -3   1     3290.85     3059.89     58.02 o 
  -2  -3   1     4633.34     4443.64     75.41 o 
  -1  -3   1     8514.81     8620.13    129.33 o 
   0  -3   1      313.15      309.41     10.06 o 
   1  -3   1     4358.71     4457.70     59.78 o 
   2  -3   1     1718.52     1746.92     39.81 o 
   3  -3   1      351.63      468.00     16.49 o 
   4  -3   1       12.73       29.66      4.21 o 
   5  -3   1      195.08      220.06     14.41 o 
   6  -3   1       28.03       32.29      9.81 o 
   7  -3   1        9.75       22.52     15.34 o 
   8  -3   1       47.63       56.78     21.21 o 
   9  -3   1        0.01      -16.32     17.30 o 
  -9  -2   1        1.53       -4.43     15.57 o 
  -8  -2   1      159.88      172.64     32.64 o 
  -7  -2   1      165.01      127.93     26.43 o 
  -6  -2   1      239.38      219.31     27.41 o 
  -5  -2   1       45.83       67.23     16.64 o 
  -4  -2   1      462.77      451.67     27.74 o 
  -3  -2   1      194.18      150.17      9.94 o 
  -2  -2   1    14201.65    13607.71    205.76 o 
  -1  -2   1    10932.49    10645.33    227.12 o 
   0  -2   1      966.97      943.91     16.51 o 
   1  -2   1     4914.43     4902.20     78.52 o 
   2  -2   1    10872.37    10606.86    161.30 o 
   3  -2   1     1044.38      961.97     17.19 o 
   4  -2   1      557.35      604.11     14.63 o 
   5  -2   1     1313.28     1333.56     25.95 o 
   6  -2   1     2293.69     2325.91     49.72 o 
   7  -2   1      370.93      384.11     29.70 o 
   8  -2   1       71.41       86.81     20.56 o 
   9  -2   1        0.87       -7.83     17.95 o 
  10  -2   1        1.21      -26.11     19.91 o 
  -9  -1   1        2.85       -9.81     14.08 o 
  -8  -1   1      282.19      331.33     57.11 o 
  -7  -1   1      400.63      380.32     22.86 o 
  -6  -1   1      158.76      150.54     15.13 o 
  -5  -1   1        3.14       -6.64      6.18 o 
  -4  -1   1      544.39      547.68     21.38 o 
  -3  -1   1     3475.11     3618.13     61.78 o 
  -2  -1   1     7176.08     7227.39    109.12 o 
  -1  -1   1     4506.18     4405.94     55.79 o 
   0  -1   1     8122.97     7629.26    435.68 o 
   1  -1   1     3678.99     3920.64     60.99 o 
   2  -1   1     5831.98     5834.18     72.98 o 
   3  -1   1      119.49      141.59      6.46 o 
   4  -1   1      834.13      739.12     24.68 o 
   5  -1   1     1905.30     1834.13     49.85 o 
   6  -1   1     2612.91     2585.24     43.93 o 
   7  -1   1      111.86      112.92     18.93 o 
   8  -1   1      192.53      264.67     29.05 o 
   9  -1   1      112.87      125.64     25.46 o 
  10  -1   1      296.72      336.47     39.49 o 
 -10   0   1       15.79        3.59     22.84 o 
  -9   0   1      241.32      246.39     32.31 o 
  -8   0   1      882.22      941.42     36.09 o 
  -7   0   1     1084.18      999.87     34.06 o 
  -6   0   1      139.40      139.39     15.66 o 
  -5   0   1     2788.62     2766.34     43.05 o 
  -4   0   1     3827.74     3786.39     65.97 o 
  -3   0   1     1868.44     1812.00     34.48 o 
  -2   0   1      164.16      169.42      7.14 o 
  -1   0   1     1099.45     1037.44     17.88 o 
   1   0   1     1721.45     1813.91     52.71 o 
   2   0   1      457.17      501.56     12.82 o 
   3   0   1       91.20       64.25      6.35 o 
   4   0   1      219.73      210.76     13.38 o 
   5   0   1      991.63      975.45     42.59 o 
   6   0   1      135.55      120.57     13.10 o 
   7   0   1      278.31      292.77     19.99 o 
   8   0   1      373.74      432.74     33.94 o 
   9   0   1      423.48      481.04     40.14 o 
 -10   1   1        0.97        2.61     20.89 o 
  -9   1   1      144.53      176.56     28.39 o 
  -8   1   1     1013.01     1026.70     49.61 o 
  -7   1   1        2.15       -7.37      9.15 o 
  -6   1   1     1075.63     1079.30     57.44 o 
  -5   1   1     3970.87     3876.95     56.23 o 
  -4   1   1     4558.63     4321.80     59.10 o 
  -3   1   1     1946.73     1939.88     28.75 o 
  -2   1   1     5591.47     5656.26     70.76 o 
  -1   1   1     3745.39     3780.74    102.08 o 
   0   1   1     7278.33     6990.10    120.59 o 
   1   1   1      678.90      629.17     13.79 o 
   2   1   1     3070.31     3085.89     54.01 o 
   3   1   1     2924.53     2937.68    106.72 o 
   4   1   1       18.39       29.31      7.05 o 
   5   1   1      289.98      300.67     29.37 o 
   6   1   1        2.37        1.70      9.14 o 
   7   1   1       30.57       30.88     11.48 o 
   8   1   1      203.29      201.82     20.46 o 
   9   1   1       23.59       39.16     21.54 o 
 -10   2   1        5.23       -9.46     22.52 o 
  -9   2   1       47.49       14.69     20.89 o 
  -8   2   1        7.84       -5.87     15.66 o 
  -7   2   1      143.96      144.57     21.54 o 
  -6   2   1      597.08      587.60     22.84 o 
  -5   2   1       16.73       21.29      5.53 o 
  -4   2   1      326.82      283.10     10.02 o 
  -3   2   1     1322.76     1340.95     22.27 o 
  -2   2   1     3787.31     3828.11     50.54 o 
  -1   2   1    10316.45     9764.19    217.51 o 
   0   2   1    13494.07    12500.63    269.57 o 
   1   2   1     6901.67     7069.30    108.05 o 
   2   2   1     5036.98     4806.08     78.49 o 
   3   2   1     3888.40     3782.18     66.67 o 
   4   2   1     1400.78     1388.92     34.08 o 
   5   2   1      113.41       83.55     17.95 o 
   6   2   1     1627.21     1539.72     65.60 o 
   7   2   1      297.20      293.06     34.59 o 
   8   2   1      103.76       85.57     17.46 o 
   9   2   1        1.61        8.63     16.73 o 
 -10   3   1      126.35      117.16     28.39 o 
  -9   3   1      107.35       74.73     24.15 o 
  -8   3   1       18.47        8.16     17.30 o 
  -7   3   1        5.49       11.10     15.01 o 
  -6   3   1      117.76      111.43     12.56 o 
  -5   3   1        0.78       10.89      7.24 o 
  -4   3   1       18.15       39.59      5.42 o 
  -3   3   1      164.60      151.10     10.15 o 
  -2   3   1     5485.45     5470.84     73.18 o 
  -1   3   1       17.62       22.11      3.92 o 
   0   3   1      649.86      690.85     18.52 o 
   1   3   1      680.28      645.27     19.12 o 
   2   3   1     5143.48     5318.79    135.60 o 
   3   3   1     3612.93     3449.39     64.26 o 
   4   3   1      376.89      367.79     18.60 o 
   5   3   1      101.08       78.92     11.82 o 
   6   3   1      624.31      677.65     97.74 o 
   7   3   1      635.39      664.96     31.13 o 
   8   3   1       87.65       97.84     19.29 o 
   9   3   1        0.85       -0.17     17.18 o 
  -9   4   1        1.51       -4.90     20.23 o 
  -8   4   1      364.98      312.97     32.96 o 
  -7   4   1      835.22      905.95     46.67 o 
  -6   4   1     1589.64     1618.41     54.01 o 
  -5   4   1      737.15      700.00     25.84 o 
  -4   4   1     1995.48     1999.94     45.48 o 
  -3   4   1      983.52      930.15     18.87 o 
  -2   4   1     3603.77     3711.18     70.32 o 
  -1   4   1      131.95      100.34     12.11 o 
   0   4   1       44.61       41.22      6.91 o 
   1   4   1     1436.85     1516.91     35.41 o 
   2   4   1     1998.99     2027.37     44.52 o 
   3   4   1       37.14       41.15      9.09 o 
   4   4   1       60.46       42.47     10.25 o 
   5   4   1      100.05       88.35     14.40 o 
   6   4   1      406.08      429.80     32.96 o 
   7   4   1       91.62       81.74     16.87 o 
   8   4   1        7.16        8.49     15.89 o 
  -9   5   1       78.72       77.02     28.39 o 
  -8   5   1      306.42      313.95     34.59 o 
  -7   5   1      891.33      879.84     47.65 o 
  -6   5   1      313.31      277.57     39.65 o 
  -5   5   1      286.67      269.66     24.15 o 
  -4   5   1     1868.80     1799.49     54.83 o 
  -3   5   1     5507.46     5436.35     99.65 o 
  -2   5   1     1417.46     1354.44     32.34 o 
  -1   5   1      201.16      196.13     10.91 o 
   0   5   1     3034.81     3109.83     89.75 o 
   1   5   1     2935.61     2864.82     58.27 o 
   2   5   1      776.37      813.80     27.41 o 
   3   5   1      104.12      115.29     13.41 o 
   4   5   1      533.73      545.47     30.19 o 
   5   5   1        2.90        4.93     12.89 o 
   6   5   1        4.57        1.19     13.36 o 
   7   5   1        7.52       -6.33     14.39 o 
   8   5   1       12.86        8.46     25.62 o 
  -9   6   1       10.49       16.32     26.43 o 
  -8   6   1        1.52       11.42     21.87 o 
  -7   6   1       13.04       18.28     19.25 o 
  -6   6   1       24.44       12.52     12.67 o 
  -5   6   1      309.39      303.81     27.41 o 
  -4   6   1     1233.96     1221.41     39.08 o 
  -3   6   1      243.45      213.49     18.03 o 
  -2   6   1      438.98      396.12     40.47 o 
  -1   6   1     2097.79     2063.34     45.40 o 
   0   6   1     3071.38     2998.93     61.32 o 
   1   6   1     2278.35     2302.46     64.45 o 
   2   6   1      706.02      714.45     28.36 o 
   3   6   1       36.93       34.27     13.13 o 
   4   6   1      579.40      555.92     28.28 o 
   5   6   1      666.40      680.94     33.94 o 
   6   6   1        2.38        5.80     15.10 o 
   7   6   1      144.48      144.40     21.73 o 
  -8   7   1       55.16       65.27     28.39 o 
  -7   7   1       40.89       46.99     24.80 o 
  -6   7   1       42.76       32.71     15.68 o 
  -5   7   1        1.98        7.22     15.01 o 
  -4   7   1        3.53       21.85     13.32 o 
  -3   7   1       42.81       33.34     13.72 o 
  -2   7   1      134.13      131.39     18.11 o 
  -1   7   1      176.01      166.11     23.82 o 
   0   7   1      424.97      489.53     37.53 o 
   1   7   1       44.43       67.42     13.72 o 
   2   7   1      122.57       99.79     16.32 o 
   3   7   1      565.35      573.20     35.90 o 
   4   7   1     1195.63     1208.51     42.60 o 
   5   7   1      110.80      152.20     21.45 o 
   6   7   1        0.74        2.16     16.34 o 
  -7   8   1      128.79      175.25     32.96 o 
  -6   8   1      387.71      408.23     35.08 o 
  -5   8   1      586.10      579.04     46.50 o 
  -4   8   1      288.51      244.69     23.99 o 
  -3   8   1       17.79        0.23     14.13 o 
  -2   8   1       38.57       24.15     20.23 o 
  -1   8   1       34.12       42.75     20.56 o 
   0   8   1       31.55       31.00     19.91 o 
   1   8   1       11.47       -9.45     12.92 o 
   2   8   1       24.59       11.02     14.26 o 
   3   8   1      285.88      285.00     25.61 o 
   4   8   1      250.58      228.11     24.41 o 
   5   8   1       29.61       33.21     18.60 o 
  -6   9   1      345.37      331.43     34.43 o 
  -5   9   1      265.56      261.98     33.94 o 
  -4   9   1        0.03        6.72     16.78 o 
  -3   9   1      363.96      347.56     38.18 o 
  -2   9   1     1088.43     1070.43     58.09 o 
  -1   9   1      506.81      508.13     44.38 o 
   0   9   1       52.79       39.81     24.15 o 
   1   9   1      425.54      407.61     40.79 o 
   2   9   1      382.37      395.91     43.24 o 
   3   9   1       30.19       19.44     18.25 o 
   4   9   1       22.06      -24.72     16.48 o 
  -5  10   1       16.06       29.70     28.07 o 
  -4  10   1       86.67      124.67     32.31 o 
  -3  10   1      291.28      324.07     42.43 o 
  -2  10   1      265.15      217.35     35.57 o 
  -1  10   1       32.88       13.05     25.13 o 
   0  10   1      188.06      217.35     37.53 o 
   1  10   1      418.40      461.79     45.69 o 
   2  10   1      372.25      440.90     46.67 o 
   3  10   1       42.19       64.40     22.04 o 
   1 -11   2       11.78        8.16     26.43 o 
  -3 -10   2       13.83      -20.23     23.50 o 
  -2 -10   2      100.90      125.64     33.61 o 
  -1 -10   2      147.02      226.49     37.86 o 
   0 -10   2       44.11       22.84     25.13 o 
   1 -10   2        1.44       15.01     24.15 o 
   2 -10   2        0.89       -5.73     17.17 o 
   3 -10   2        5.35        8.29     19.04 o 
   4 -10   2       21.41       20.47     30.19 o 
   5 -10   2        1.30       -1.76     19.13 o 
  -4  -9   2       39.69        2.89     17.70 o 
  -3  -9   2      143.55      168.08     23.29 o 
  -2  -9   2      828.47      836.76     51.89 o 
  -1  -9   2      350.18      308.73     36.88 o 
   0  -9   2       30.33        1.63     19.91 o 
   1  -9   2       73.72       66.05     18.62 o 
   2  -9   2      531.63      480.67     74.41 o 
   3  -9   2      466.85      436.62     31.67 o 
   4  -9   2      160.54      115.36     21.70 o 
   5  -9   2        6.91       -2.57     17.00 o 
   6  -9   2        4.42        8.50     17.48 o 
  -6  -8   2       49.90       34.54     20.76 o 
  -5  -8   2       66.14       44.74     52.87 o 
  -4  -8   2       19.02        8.10     16.73 o 
  -3  -8   2      125.15      125.74     19.95 o 
  -2  -8   2      476.52      515.27     28.94 o 
  -1  -8   2      616.86      640.57     43.73 o 
   0  -8   2       68.35       68.48     17.41 o 
   1  -8   2      364.88      387.64     69.84 o 
   2  -8   2      917.02      842.56     36.98 o 
   3  -8   2     1094.53     1024.56     40.66 o 
   4  -8   2       86.57       56.83     16.59 o 
   5  -8   2      208.71      191.07     28.39 o 
   6  -8   2      461.03      468.61     32.42 o 
   7  -8   2      188.73      272.06     28.19 o 
  -7  -7   2      104.26      113.50     27.25 o 
  -6  -7   2        6.89        1.75     16.34 o 
  -5  -7   2      116.05      121.78     20.07 o 
  -4  -7   2        2.85        5.64     13.56 o 
  -3  -7   2       17.80       20.10     13.27 o 
  -2  -7   2      103.99      120.08     17.07 o 
  -1  -7   2        6.24        6.94     10.26 o 
   0  -7   2      196.00      187.88     14.44 o 
   1  -7   2      401.55      370.60     24.49 o 
   2  -7   2     1153.49     1129.34     95.62 o 
   3  -7   2       18.65        9.52     12.00 o 
   4  -7   2       51.76       34.80     13.57 o 
   5  -7   2     1033.69      992.34     67.23 o 
   6  -7   2      223.69      235.01     22.86 o 
   7  -7   2       48.37       37.41     17.52 o 
   8  -7   2       14.72        9.46     22.19 o 
  -7  -6   2      179.11      190.99     24.84 o 
  -6  -6   2        8.30       27.31     28.72 o 
  -5  -6   2       25.73       40.76     15.19 o 
  -4  -6   2      706.80      746.24     31.22 o 
  -3  -6   2      585.61      587.61     26.85 o 
  -2  -6   2        5.12       13.07     10.15 o 
  -1  -6   2      237.72      238.28     14.52 o 
   0  -6   2      490.36      493.68     32.05 o 
   1  -6   2      443.61      422.14     16.37 o 
   2  -6   2        6.87       14.75     10.08 o 
   3  -6   2        0.97       -5.24     14.85 o 
   4  -6   2      825.60      838.22     42.59 o 
   5  -6   2       53.24       66.56     28.72 o 
   6  -6   2      304.54      301.66     23.00 o 
   7  -6   2       87.79      125.15     18.46 o 
   8  -6   2      149.90      131.19     28.07 o 
  -8  -5   2      134.84      117.57     33.12 o 
  -7  -5   2       41.10       39.72     16.90 o 
  -6  -5   2       42.26       22.25     13.27 o 
  -5  -5   2     1002.32     1013.86     36.05 o 
  -4  -5   2     2371.35     2247.16     53.90 o 
  -3  -5   2      913.68      891.02     48.95 o 
  -2  -5   2       24.24       25.83      8.76 o 
  -1  -5   2     3144.68     3070.89     51.45 o 
   0  -5   2     7840.88     7518.03    138.51 o 
   1  -5   2      280.04      270.42     12.89 o 
   2  -5   2      334.97      390.60     27.41 o 
   3  -5   2      429.86      427.74     20.37 o 
   4  -5   2     2171.59     2283.14     52.33 o 
   5  -5   2      203.28      205.78     17.27 o 
   6  -5   2      100.26       90.64     14.75 o 
   7  -5   2       64.45       45.78     14.05 o 
   8  -5   2        0.65        7.51     19.58 o 
   9  -5   2        0.32       26.76     22.84 o 
  -9  -4   2        1.48      -11.12     18.45 o 
  -8  -4   2        2.09       -2.09     15.58 o 
  -7  -4   2       38.19       19.88     14.29 o 
  -6  -4   2        0.14        2.96     11.43 o 
  -5  -4   2      247.54      228.15     19.42 o 
  -4  -4   2      185.73      177.50     14.72 o 
  -3  -4   2      880.74      828.85     26.51 o 
  -2  -4   2      660.71      618.93     21.11 o 
  -1  -4   2     4291.76     4105.41     65.83 o 
   0  -4   2     1342.72     1241.14     24.67 o 
   1  -4   2       47.62       55.89      5.66 o 
   2  -4   2     1605.78     1554.03     36.38 o 
   3  -4   2     2736.68     2455.76     73.10 o 
   4  -4   2     2819.69     2729.17     55.88 o 
   5  -4   2      790.87      748.26     26.15 o 
   6  -4   2      689.57      667.69     26.53 o 
   7  -4   2      367.98      339.26     21.69 o 
   8  -4   2      365.20      444.82     36.88 o 
   9  -4   2       79.20       94.32     27.09 o 
  -9  -3   2      113.23      134.25     23.35 o 
  -8  -3   2       47.12       41.28     15.94 o 
  -7  -3   2       84.87       57.63     14.95 o 
  -6  -3   2      463.25      489.40     24.63 o 
  -5  -3   2      185.51      200.52     25.62 o 
  -4  -3   2     1034.80      969.64     28.84 o 
  -3  -3   2      115.15      106.90      9.94 o 
  -2  -3   2       23.81       52.30      7.01 o 
  -1  -3   2      964.12      976.00     20.20 o 
   0  -3   2      568.85      598.86     13.96 o 
   1  -3   2      356.49      343.99      9.33 o 
   2  -3   2     2053.19     1923.48     72.78 o 
   3  -3   2     2376.46     2230.46     44.32 o 
   4  -3   2     1323.54     1258.63     31.11 o 
   5  -3   2       62.24       62.44      9.69 o 
   6  -3   2     2018.94     1927.62     87.14 o 
   7  -3   2      376.91      451.16     23.18 o 
   8  -3   2        6.68      -20.23     15.34 o 
   9  -3   2       15.13       23.82     20.23 o 
  -9  -2   2      153.79      132.89     22.03 o 
  -8  -2   2       11.20       51.24     24.15 o 
  -7  -2   2     1749.04     1687.88     72.12 o 
  -6  -2   2     2108.40     2097.13     76.37 o 
  -5  -2   2        5.22        7.83     11.75 o 
  -4  -2   2        5.27       23.82     11.42 o 
  -3  -2   2     1888.73     1568.06     37.20 o 
  -2  -2   2       13.93       22.14      4.83 o 
  -1  -2   2       30.63       15.24      3.13 o 
   0  -2   2     6339.46     6475.86     81.46 o 
   1  -2   2      130.44      126.58     14.20 o 
   2  -2   2      436.66      466.59     13.89 o 
   3  -2   2     1167.84     1233.04     27.52 o 
   4  -2   2      454.21      461.95     12.52 o 
   5  -2   2     1444.33     1485.69     27.79 o 
   6  -2   2      733.17      770.18     28.56 o 
   7  -2   2      313.52      304.81     19.26 o 
   8  -2   2      361.29      358.99     32.64 o 
   9  -2   2       87.75      143.92     26.76 o 
  -9  -1   2        3.09      -16.53     13.96 o 
  -8  -1   2      474.54      473.06     38.02 o 
  -7  -1   2      938.83      943.19     33.87 o 
  -6  -1   2      328.54      283.83     46.02 o 
  -5  -1   2        5.43       16.28      7.60 o 
  -4  -1   2     3170.70     3118.35     58.09 o 
  -3  -1   2     6855.17     6871.93    107.61 o 
  -2  -1   2    35950.29    32233.88    457.90 o 
  -1  -1   2      134.99      144.55      4.83 o 
   0  -1   2     1391.11     1449.69     20.32 o 
   1  -1   2    11309.06    11138.44    133.86 o 
   2  -1   2     3632.69     3716.16     48.44 o 
   3  -1   2      180.98      203.84      7.69 o 
   4  -1   2      433.78      476.68     14.64 o 
   5  -1   2     1878.27     1907.54     33.64 o 
   6  -1   2       17.87       24.45      7.27 o 
   7  -1   2       59.91       46.81     11.42 o 
   8  -1   2       16.51       -0.65     16.32 o 
   9  -1   2        1.77        4.90     18.93 o 
 -10   0   2        0.46        0.65     22.19 o 
  -9   0   2        0.43        1.96     20.23 o 
  -8   0   2       27.31       22.00     28.23 o 
  -7   0   2      150.44      152.48     15.81 o 
  -6   0   2        9.57       14.49     13.05 o 
  -5   0   2      310.49      314.76     16.03 o 
  -4   0   2      593.13      593.36     13.01 o 
  -3   0   2     2288.44     2243.58     40.84 o 
  -2   0   2     1255.23     1276.77     24.34 o 
  -1   0   2      438.99      415.57      9.66 o 
   0   0   2     7906.40     7962.62    164.81 o 
   1   0   2      369.06      405.98     14.36 o 
   2   0   2     4920.01     5012.03     76.88 o 
   3   0   2       12.51       23.80     14.03 o 
   4   0   2    10140.29     9765.86    150.34 o 
   5   0   2     2534.54     2518.55     51.31 o 
   6   0   2      672.85      661.66     24.77 o 
   7   0   2        0.94        7.40     10.26 o 
   8   0   2      160.73      183.41     25.78 o 
   9   0   2      124.66      194.18     29.37 o 
 -10   1   2       34.91       33.61     25.13 o 
  -9   1   2      136.94      145.88     27.41 o 
  -8   1   2      378.72      333.53     31.33 o 
  -7   1   2      251.82      237.74     18.06 o 
  -6   1   2        2.91       10.93      8.31 o 
  -5   1   2      814.74      795.84     18.01 o 
  -4   1   2      258.74      284.32      9.56 o 
  -3   1   2      463.72      555.22     12.18 o 
  -2   1   2      372.34      412.43      9.41 o 
  -1   1   2     1078.72     1187.99     21.34 o 
   0   1   2     1917.53     1934.36     31.55 o 
   1   1   2     9129.72     9081.35    184.39 o 
   2   1   2      423.34      419.36     20.89 o 
   3   1   2     2723.79     2604.90     47.72 o 
   4   1   2     2371.29     2376.74     47.58 o 
   5   1   2      330.60      289.62     16.30 o 
   6   1   2      179.30      174.45     15.06 o 
   7   1   2      279.86      259.25     20.40 o 
   8   1   2      708.11      755.42     32.42 o 
   9   1   2      147.77      104.43     24.80 o 
 -10   2   2      185.19      212.78     32.96 o 
  -9   2   2      531.15      541.74     43.40 o 
  -8   2   2      132.06      147.84     25.78 o 
  -7   2   2       10.78       24.48     15.66 o 
  -6   2   2     1421.22     1419.94     45.53 o 
  -5   2   2     2888.35     2869.87     44.77 o 
  -4   2   2      297.47      257.61     10.03 o 
  -3   2   2      673.38      689.62     14.89 o 
  -2   2   2     3859.12     3829.49     51.66 o 
  -1   2   2     6650.58     6682.63    100.38 o 
   0   2   2     2820.54     2890.42     66.25 o 
   1   2   2     1053.36     1182.95     33.78 o 
   2   2   2      777.09      836.66     21.09 o 
   3   2   2       73.16       78.89      8.07 o 
   4   2   2      188.07      200.98     13.32 o 
   5   2   2       43.35       49.99     10.12 o 
   6   2   2       23.17       34.63     11.21 o 
   7   2   2      206.93      228.40     20.78 o 
   8   2   2      341.63      296.65     24.67 o 
   9   2   2       57.92      100.26     21.31 o 
 -10   3   2       58.13       94.97     28.72 o 
  -9   3   2        9.48       -1.96     20.23 o 
  -8   3   2       52.81       37.86     20.56 o 
  -7   3   2      357.71      403.37     33.29 o 
  -6   3   2     1791.61     1655.57     59.07 o 
  -5   3   2     2435.70     2351.09     39.50 o 
  -4   3   2     1391.00     1451.88     26.71 o 
  -3   3   2     2314.59     2290.24     35.81 o 
  -2   3   2     5751.64     5793.35     76.98 o 
  -1   3   2     7570.87     7590.81    115.84 o 
   0   3   2     2085.47     2105.74     39.58 o 
   1   3   2       18.93       33.93      6.18 o 
   2   3   2     1160.81     1245.92     30.06 o 
   3   3   2     2476.60     2375.43     48.83 o 
   4   3   2       38.67       44.23      9.18 o 
   5   3   2       41.73       39.12     10.82 o 
   6   3   2      437.93      504.02     25.68 o 
   7   3   2        4.23      -11.57     12.54 o 
   8   3   2        7.24       20.21     16.44 o 
   9   3   2        3.26       18.95     17.83 o 
  -9   4   2       53.70       30.68     22.52 o 
  -8   4   2       69.05       47.65     21.87 o 
  -7   4   2        0.08       -1.96     14.69 o 
  -6   4   2      418.47      427.85     31.98 o 
  -5   4   2      161.21      184.87     20.07 o 
  -4   4   2     1028.25     1084.58     36.11 o 
  -3   4   2     1828.98     1906.29     32.53 o 
  -2   4   2     4822.51     4907.63     69.08 o 
  -1   4   2      265.86      252.90     12.17 o 
   0   4   2      197.24      219.42     12.22 o 
   1   4   2     4438.96     4356.69     77.27 o 
   2   4   2     1902.58     1852.20     42.37 o 
   3   4   2     1053.05     1003.47     30.06 o 
   4   4   2      115.77      131.08     13.69 o 
   5   4   2     1420.73     1411.95     40.92 o 
   6   4   2      563.71      479.08     33.29 o 
   7   4   2      295.09      293.02     24.72 o 
   8   4   2        1.21      -19.32     14.63 o 
  -9   5   2       36.94       24.80     24.15 o 
  -8   5   2      340.82      334.18     36.88 o 
  -7   5   2      233.41      252.92     30.35 o 
  -6   5   2      152.26      161.70     17.23 o 
  -5   5   2        8.42        2.25      9.85 o 
  -4   5   2       30.27       30.28     10.35 o 
  -3   5   2        1.16        8.67      5.74 o 
  -2   5   2       46.06       31.02      6.98 o 
  -1   5   2      329.47      284.87     14.54 o 
   0   5   2     1049.29     1090.34     44.06 o 
   1   5   2      249.60      236.95     15.81 o 
   2   5   2     1404.11     1311.68     36.22 o 
   3   5   2      691.45      731.49     27.40 o 
   4   5   2      707.36      700.14     29.09 o 
   5   5   2      826.14      826.34     33.17 o 
   6   5   2      835.99      925.26     56.78 o 
   7   5   2        2.71       12.35     15.98 o 
   8   5   2      184.67      211.67     26.59 o 
  -9   6   2      153.66      158.93     33.61 o 
  -8   6   2      339.87      380.85     40.79 o 
  -7   6   2      522.98      541.42     42.10 o 
  -6   6   2        1.05        5.24     13.15 o 
  -5   6   2      353.50      303.59     22.73 o 
  -4   6   2     1726.01     1692.36     54.66 o 
  -3   6   2     1407.02     1359.51     41.07 o 
  -2   6   2       57.30       73.71     10.04 o 
  -1   6   2      102.05      102.62     29.05 o 
   0   6   2     1648.04     1680.26     46.99 o 
   1   6   2        7.12       12.19      9.76 o 
   2   6   2      373.09      396.99     33.45 o 
   3   6   2       92.32      105.62     16.17 o 
   4   6   2        0.04       -8.43     11.71 o 
   5   6   2      242.91      258.42     23.21 o 
   6   6   2        3.98       -5.22     14.62 o 
   7   6   2       12.87       -3.94     16.61 o 
  -8   7   2       53.45       40.14     26.43 o 
  -7   7   2       20.56        2.61     21.21 o 
  -6   7   2       68.43       80.81     30.51 o 
  -5   7   2      739.96      773.91     34.69 o 
  -4   7   2      452.24      533.37     70.33 o 
  -3   7   2      594.71      589.71     37.86 o 
  -2   7   2       10.72       -1.31     14.69 o 
  -1   7   2      952.28      951.84     48.14 o 
   0   7   2     1476.58     1588.97     62.01 o 
   1   7   2      350.02      398.51     24.11 o 
   2   7   2       49.72       36.75     14.12 o 
   3   7   2      308.94      356.54     25.37 o 
   4   7   2       78.91       79.04     17.48 o 
   5   7   2       18.23       36.37     23.66 o 
   6   7   2       12.80        3.80     17.00 o 
  -7   8   2       28.92       50.91     29.70 o 
  -6   8   2       56.15       64.11     19.09 o 
  -5   8   2      133.13      159.36     24.48 o 
  -4   8   2      219.77      189.28     29.05 o 
  -3   8   2       27.43      -14.36     18.28 o 
  -2   8   2      672.88      650.74     42.75 o 
  -1   8   2     2748.47     2822.60     94.32 o 
   0   8   2      830.54      826.51     32.09 o 
   1   8   2       26.68       33.29     22.19 o 
   2   8   2      283.78      295.19     25.10 o 
   3   8   2       79.49       99.42     19.52 o 
   4   8   2      117.58      136.42     21.37 o 
   5   8   2       19.25       41.49     31.00 o 
  -6   9   2       71.83      117.49     31.66 o 
  -5   9   2        6.57        0.98     23.82 o 
  -4   9   2       12.09       26.11     23.50 o 
  -3   9   2       29.78       35.25     22.84 o 
  -2   9   2       27.20       32.31     23.82 o 
  -1   9   2       17.63      -19.91     19.91 o 
   0   9   2        7.75      -10.44     22.19 o 
   1   9   2       94.61      144.87     23.66 o 
   2   9   2      126.89      131.85     30.02 o 
   3   9   2      382.36      416.18     41.77 o 
   4   9   2      235.49      235.52     56.30 o 
  -5  10   2       35.45       47.65     28.07 o 
  -4  10   2       45.63       49.28     28.07 o 
  -3  10   2       74.33       81.26     30.35 o 
  -2  10   2      222.83      274.13     39.16 o 
  -1  10   2       63.34       10.44     25.46 o 
   0  10   2       15.44       17.95     24.15 o 
   1  10   2       74.71      107.04     32.31 o 
   2  10   2       14.04        7.83     28.72 o 
  -3 -10   3        1.20        0.00     25.13 o 
  -2 -10   3       56.26       65.92     28.39 o 
  -1 -10   3      171.08      156.00     32.96 o 
   0 -10   3      430.45      518.57     49.61 o 
   1 -10   3      112.65      103.89     33.45 o 
   2 -10   3      155.17      132.67     24.11 o 
   3 -10   3      402.84      329.48     31.36 o 
   4 -10   3      274.89      243.75     28.85 o 
  -4  -9   3        2.14       -4.39     25.62 o 
  -3  -9   3      182.31      154.66     42.26 o 
  -2  -9   3      309.59      331.90     37.53 o 
  -1  -9   3        3.96        3.59     20.89 o 
   0  -9   3       53.80       60.32     18.49 o 
   1  -9   3        4.02       -0.49     15.90 o 
   2  -9   3      193.73      225.67     88.28 o 
   3  -9   3      366.48      261.88     26.67 o 
   4  -9   3      121.12      177.26     23.50 o 
   5  -9   3        1.23        0.55     16.35 o 
   6  -9   3      171.25      136.97     35.90 o 
  -6  -8   3      197.58      167.66     25.61 o 
  -5  -8   3      190.63      194.76     25.15 o 
  -4  -8   3        0.32        0.73     19.91 o 
  -3  -8   3      293.46      343.17     26.06 o 
  -2  -8   3      118.65      154.86     19.03 o 
  -1  -8   3      178.83      206.79     20.14 o 
   0  -8   3        7.28       24.74     14.54 o 
   1  -8   3       55.63       60.19     28.39 o 
   2  -8   3       53.01       51.98     15.92 o 
   3  -8   3       86.80       77.55     17.25 o 
   4  -8   3       32.87       50.60     17.42 o 
   5  -8   3        0.52       -0.43     14.35 o 
   6  -8   3       20.47        5.30     16.67 o 
   7  -8   3       32.31       40.43     39.33 o 
  -7  -7   3       44.93       58.18     21.34 o 
  -6  -7   3      150.27      134.99     22.44 o 
  -5  -7   3       63.01       66.83     17.66 o 
  -4  -7   3      223.16      309.24     67.88 o 
  -3  -7   3      928.29      906.19     35.19 o 
  -2  -7   3     1484.23     1553.30     45.31 o 
  -1  -7   3       85.60      102.81     20.00 o 
   0  -7   3      723.66      704.75     23.91 o 
   1  -7   3     1945.27     2088.64     75.71 o 
   2  -7   3     1331.74     1350.09     54.34 o 
   3  -7   3      364.26      407.63     37.53 o 
   4  -7   3        3.82       -1.49     11.98 o 
   5  -7   3       44.92       47.83     15.38 o 
   6  -7   3      213.52      276.33     24.49 o 
   7  -7   3       21.95       37.09     17.29 o 
   8  -7   3        1.80       -3.26     23.17 o 
  -7  -6   3        7.65       12.03     17.08 o 
  -6  -6   3       12.86        8.47     14.30 o 
  -5  -6   3        1.92        1.86     13.22 o 
  -4  -6   3      185.59      179.37     18.65 o 
  -3  -6   3     1166.76     1173.88     40.30 o 
  -2  -6   3      320.64      292.41     19.38 o 
  -1  -6   3       22.22       26.10      8.34 o 
   0  -6   3     1096.68     1048.74     35.50 o 
   1  -6   3     3038.00     3081.01     73.27 o 
   2  -6   3     1893.16     1920.74     49.61 o 
   3  -6   3      216.61      206.14     17.42 o 
   4  -6   3     1211.29     1128.36     61.84 o 
   5  -6   3     2296.63     2222.30     57.76 o 
   6  -6   3      581.71      558.33     33.78 o 
   7  -6   3        4.61        1.87     13.99 o 
   8  -6   3       63.92       49.61     23.50 o 
  -8  -5   3      173.51      192.55     34.59 o 
  -7  -5   3      127.31      141.25     20.52 o 
  -6  -5   3      111.27      144.53     19.42 o 
  -5  -5   3     1007.65      997.54     35.72 o 
  -4  -5   3      416.70      404.14     34.59 o 
  -3  -5   3       29.31       38.02     10.85 o 
  -2  -5   3        5.42        4.60      6.77 o 
  -1  -5   3      153.24      151.90     19.03 o 
   0  -5   3      146.10      175.86     10.77 o 
   1  -5   3      371.60      353.63     13.29 o 
   2  -5   3      148.27      125.18     12.56 o 
   3  -5   3      225.83      226.15     16.01 o 
   4  -5   3     1915.13     1857.71     45.81 o 
   5  -5   3      849.88      880.93     30.73 o 
   6  -5   3       61.33       56.00     13.26 o 
   7  -5   3      306.27      294.08     22.30 o 
   8  -5   3      493.69      544.68     43.40 o 
   9  -5   3      258.29      351.15     39.81 o 
  -8  -4   3      150.46      132.34     21.69 o 
  -7  -4   3        6.45        0.91     13.15 o 
  -6  -4   3      370.65      421.27     67.55 o 
  -5  -4   3     1353.72     1314.59     38.64 o 
  -4  -4   3      903.91      840.47     28.28 o 
  -3  -4   3      142.90      165.51     13.33 o 
  -2  -4   3      862.59      892.42     21.81 o 
  -1  -4   3     2675.02     2627.94     42.77 o 
   0  -4   3       23.83       21.20      5.08 o 
   1  -4   3       11.49       -1.81      3.83 o 
   2  -4   3      635.00      625.66     16.86 o 
   3  -4   3      162.54      175.94     18.60 o 
   4  -4   3       33.41       32.61     20.56 o 
   5  -4   3      152.53      173.69     42.43 o 
   6  -4   3       16.97        7.60      9.96 o 
   7  -4   3       25.84       45.10     13.59 o 
   8  -4   3      240.29      268.91     31.66 o 
   9  -4   3        8.59       20.89     21.21 o 
  -9  -3   3      302.48      260.81     42.26 o 
  -8  -3   3      104.30      129.11     19.88 o 
  -7  -3   3       72.21       76.05     39.98 o 
  -6  -3   3      651.78      621.76     27.26 o 
  -5  -3   3      999.45      940.15     30.43 o 
  -4  -3   3      327.16      341.39     17.37 o 
  -3  -3   3      740.15      820.51     24.97 o 
  -2  -3   3     3676.67     3384.30     73.68 o 
  -1  -3   3     5513.17     5594.42     83.34 o 
   0  -3   3     4097.65     3919.79     54.38 o 
   1  -3   3     1200.14     1209.38     20.83 o 
   2  -3   3     2184.52     2206.55     32.31 o 
   3  -3   3     5851.73     5682.38    132.01 o 
   4  -3   3     1188.02     1185.95     30.27 o 
   5  -3   3       11.89        6.42      7.73 o 
   6  -3   3      299.19      313.17     21.54 o 
   7  -3   3        3.28        3.45     10.45 o 
   8  -3   3        1.20      -18.93     16.32 o 
   9  -3   3       15.32       13.38     20.23 o 
  -9  -2   3        0.44       10.94     16.17 o 
  -8  -2   3        9.54      -10.12     19.58 o 
  -7  -2   3       57.55       51.89     20.56 o 
  -6  -2   3        2.75       12.07     15.01 o 
  -5  -2   3      431.92      479.41     31.33 o 
  -4  -2   3      344.32      354.74     24.48 o 
  -3  -2   3     1069.49     1011.08     54.66 o 
  -2  -2   3     7954.32     7856.76    100.19 o 
  -1  -2   3     3960.71     3998.58     70.27 o 
   0  -2   3       73.31       84.92      6.83 o 
   1  -2   3      184.88      186.80      6.26 o 
   2  -2   3    11824.24    11732.74    143.28 o 
   3  -2   3     4579.73     4498.72     85.50 o 
   4  -2   3       60.71       56.08      8.14 o 
   5  -2   3      935.65      927.87     26.72 o 
   6  -2   3     1657.93     1697.98     41.34 o 
   7  -2   3      867.23      938.31     31.70 o 
   8  -2   3      239.95      240.19     28.07 o 
   9  -2   3        1.86        8.49     19.58 o 
  -9  -1   3        0.29       -6.15     14.36 o 
  -8  -1   3       83.23      101.08     19.42 o 
  -7  -1   3      152.41      141.75     16.26 o 
  -6  -1   3      953.28      983.78     31.52 o 
  -5  -1   3        4.64       27.00     12.40 o 
  -4  -1   3      283.40      275.32     14.03 o 
  -3  -1   3      818.89      856.47     22.02 o 
  -2  -1   3     5312.38     5394.48     84.08 o 
  -1  -1   3     1358.54     1414.27     21.01 o 
   0  -1   3     1052.18     1135.94     17.46 o 
   1  -1   3     2677.71     2811.64     37.16 o 
   2  -1   3     3072.55     3130.45     49.72 o 
   3  -1   3      344.63      352.62     11.77 o 
   4  -1   3     1074.04     1162.46     26.99 o 
   5  -1   3     1516.70     1481.25     32.55 o 
   6  -1   3     1252.15     1386.57     33.56 o 
   7  -1   3      546.51      506.10     48.30 o 
   8  -1   3      201.76      256.18     28.72 o 
   9  -1   3      415.38      415.12     36.55 o 
 -10   0   3        8.41        0.33     22.52 o 
  -9   0   3      162.75      195.81     30.68 o 
  -8   0   3      274.81      289.76     31.66 o 
  -7   0   3     1369.55     1372.69     40.36 o 
  -6   0   3       35.29       28.34      9.81 o 
  -5   0   3      402.23      403.01     29.21 o 
  -4   0   3     3757.21     3629.08     64.02 o 
  -3   0   3     3619.95     3421.09     58.13 o 
  -2   0   3       10.37       18.40      5.38 o 
  -1   0   3     7972.60     8130.51    119.14 o 
   0   0   3     3474.25     3481.18     78.00 o 
   1   0   3     2106.03     2272.05     54.83 o 
   2   0   3        5.45       -0.03      5.06 o 
   3   0   3      448.73      538.49     15.59 o 
   4   0   3      351.11      347.91     14.63 o 
   5   0   3       32.23       37.14      8.27 o 
   6   0   3      146.64      129.97     13.49 o 
   7   0   3        0.47        5.74      9.79 o 
   8   0   3       91.69       81.91     19.91 o 
   9   0   3      135.79      180.15     28.72 o 
 -10   1   3       12.56      -14.03     20.89 o 
  -9   1   3       51.95       65.60     24.48 o 
  -8   1   3      280.86      246.07     28.07 o 
  -7   1   3       93.45       87.67     14.05 o 
  -6   1   3      119.62       98.54     12.34 o 
  -5   1   3     2610.33     2698.45     53.54 o 
  -4   1   3     5312.99     5064.17     80.20 o 
  -3   1   3     3472.48     3403.33     57.34 o 
  -2   1   3     1411.04     1521.09     28.61 o 
  -1   1   3     1481.69     1469.90     26.23 o 
   0   1   3     8783.97     8799.39    128.68 o 
   1   1   3     3825.31     3822.62     59.91 o 
   2   1   3      460.52      481.69     16.64 o 
   3   1   3     1254.39     1308.28     28.85 o 
   4   1   3     4917.47     4849.85     82.92 o 
   5   1   3     1145.27     1145.73     31.34 o 
   6   1   3       20.15        5.83      9.09 o 
   7   1   3       84.13       94.06     14.51 o 
   8   1   3        0.31        7.99     13.32 o 
 -10   2   3        0.74        8.49     24.48 o 
  -9   2   3       58.14       42.75     21.87 o 
  -8   2   3       59.85       64.29     20.23 o 
  -7   2   3      465.44      436.66     32.31 o 
  -6   2   3       12.28       11.68      8.65 o 
  -5   2   3      168.26      151.35     11.74 o 
  -4   2   3     1729.43     1731.67     29.74 o 
  -3   2   3      229.93      234.06     10.82 o 
  -2   2   3        1.21        6.59      4.24 o 
  -1   2   3     5478.05     5485.86     98.88 o 
   0   2   3     4240.96     4102.35     65.60 o 
   1   2   3      117.74      137.78      8.07 o 
   2   2   3       85.29      134.69     45.53 o 
   3   2   3     4863.09     4571.91     78.05 o 
   4   2   3     3489.10     3358.77    103.13 o 
   5   2   3      524.13      504.72     21.35 o 
   6   2   3      144.15      130.89     14.95 o 
   7   2   3      410.71      384.71     23.99 o 
   8   2   3      261.80      256.18     23.29 o 
   9   2   3        6.74       14.31     29.37 o 
  -9   3   3      396.20      514.98     43.40 o 
  -8   3   3       29.17       22.84     18.93 o 
  -7   3   3       34.84       40.47     17.95 o 
  -6   3   3      106.25      115.53     19.25 o 
  -5   3   3       23.13       27.81      6.52 o 
  -4   3   3     1897.29     1876.16     32.65 o 
  -3   3   3      341.93      353.16     13.52 o 
  -2   3   3      151.82      162.09      8.99 o 
  -1   3   3        0.85        6.33      4.26 o 
   0   3   3      230.01      227.66     11.42 o 
   1   3   3      658.65      747.99     28.07 o 
   2   3   3     1654.39     1557.36     43.57 o 
   3   3   3     2229.93     2088.51     44.75 o 
   4   3   3      558.27      568.03     22.26 o 
   5   3   3       42.18       33.76     11.42 o 
   6   3   3      641.67      658.66     28.62 o 
   7   3   3      782.52      802.73     34.11 o 
   8   3   3      141.55      158.62     21.70 o 
   9   3   3       11.88      -18.13     21.70 o 
  -9   4   3       68.37       56.46     25.78 o 
  -8   4   3      189.58      176.88     28.39 o 
  -7   4   3      948.57      976.44     48.95 o 
  -6   4   3      584.43      625.61     37.53 o 
  -5   4   3     1065.75     1110.95     33.71 o 
  -4   4   3      129.66      147.84      9.67 o 
  -3   4   3     1221.78     1231.11     28.76 o 
  -2   4   3     4305.61     4432.42    133.97 o 
  -1   4   3     1526.61     1526.74     33.21 o 
   0   4   3      191.14      206.17     33.94 o 
   1   4   3     2322.19     2591.87     71.47 o 
   2   4   3     1197.85     1266.53     33.55 o 
   3   4   3       59.31       77.16     11.19 o 
   4   4   3        6.02       -3.10      8.54 o 
   5   4   3      103.61       85.68     14.34 o 
   6   4   3      338.44      357.11     35.57 o 
   7   4   3       54.40       68.07     17.56 o 
   8   4   3        8.65       42.62     18.52 o 
  -9   5   3        6.09       -8.16     21.54 o 
  -8   5   3      150.40      185.04     30.35 o 
  -7   5   3      347.93      359.64     35.25 o 
  -6   5   3      175.21      167.74     23.82 o 
  -5   5   3      106.18      128.31     15.57 o 
  -4   5   3      599.94      700.99     28.10 o 
  -3   5   3     6206.98     6268.43    103.13 o 
  -2   5   3     2344.61     2224.60     57.27 o 
  -1   5   3       52.88       58.30      8.76 o 
   0   5   3      872.94      852.94     26.07 o 
   1   5   3     2568.41     2368.98     70.82 o 
   2   5   3      498.15      442.66     31.17 o 
   3   5   3        8.30        7.97      9.63 o 
   4   5   3       73.17       69.81     13.70 o 
   5   5   3      518.52      519.00     27.81 o 
   6   5   3      796.51      792.40     34.89 o 
   7   5   3       57.39       47.65     17.48 o 
   8   5   3       45.40       21.80     18.60 o 
  -9   6   3       14.91       32.96     27.74 o 
  -8   6   3       12.63       19.91     23.82 o 
  -7   6   3       49.20       70.17     23.50 o 
  -6   6   3        1.53       12.07     18.28 o 
  -5   6   3      200.42      187.55     19.05 o 
  -4   6   3        3.27        5.87     14.36 o 
  -3   6   3      531.65      526.08     32.96 o 
  -2   6   3      157.01      151.96     12.91 o 
  -1   6   3      191.92      203.68     14.68 o 
   0   6   3     1829.35     1744.43     54.17 o 
   1   6   3     1777.35     1919.59     66.58 o 
   2   6   3      195.84      190.88     17.93 o 
   3   6   3       76.54       79.66     23.82 o 
   4   6   3      384.18      383.67     25.01 o 
   5   6   3      585.70      506.35     29.25 o 
   6   6   3      103.33      110.49     19.60 o 
   7   6   3       50.19       32.88     18.86 o 
  -8   7   3      337.14      292.74     39.49 o 
  -7   7   3      145.31      239.54     33.94 o 
  -6   7   3        9.58      -14.36     18.60 o 
  -5   7   3      128.46       95.29     23.50 o 
  -4   7   3       68.92       57.76     20.23 o 
  -3   7   3      142.90      112.92     21.87 o 
  -2   7   3       44.12       46.99     17.95 o 
  -1   7   3      218.99      230.55     17.46 o 
   0   7   3        0.93       -4.18      9.71 o 
   1   7   3       52.00       45.61     13.02 o 
   2   7   3      110.46      163.50     26.11 o 
   3   7   3       10.06       20.01     15.15 o 
   4   7   3      252.93      242.75     33.94 o 
   5   7   3      345.68      378.98     28.45 o 
   6   7   3       10.54       15.37     17.56 o 
  -7   8   3        2.58       -5.55     25.46 o 
  -6   8   3      279.00      267.61     36.88 o 
  -5   8   3      754.76      747.67     48.63 o 
  -4   8   3      346.17      337.77     34.92 o 
  -3   8   3        0.11       12.07     18.60 o 
  -2   8   3        7.90        4.24     17.30 o 
  -1   8   3      809.77      831.54     47.65 o 
   0   8   3      442.63      486.54     30.51 o 
   1   8   3       13.87        3.57     17.30 o 
   2   8   3       75.62       83.22     25.78 o 
   3   8   3       33.72       37.63     17.37 o 
   4   8   3       22.40       16.61     17.64 o 
   5   8   3       24.33      -20.19     16.78 o 
  -6   9   3      220.92      215.72     36.55 o 
  -5   9   3      205.75      206.58     35.57 o 
  -4   9   3       24.93       -3.59     21.54 o 
  -3   9   3        7.63       33.29     22.52 o 
  -2   9   3      504.98      593.30     44.38 o 
  -1   9   3      750.74      715.03     49.93 o 
   0   9   3      134.28      116.83     28.07 o 
   1   9   3       55.54       61.88     24.64 o 
   2   9   3      329.44      388.66     28.21 o 
   3   9   3      169.81      244.44     36.55 o 
   4   9   3       27.68       20.56     26.11 o 
  -4  10   3        0.28       -3.59     25.13 o 
  -3  10   3       43.86       14.69     25.13 o 
  -2  10   3      120.39       94.32     29.70 o 
  -1  10   3       90.22      104.11     29.70 o 
   0  10   3        0.36       15.66     25.78 o 
   1  10   3      192.59      268.91     38.51 o 
   2  10   3      241.12      278.16     26.99 o 
  -2 -10   4      210.32      189.28     35.57 o 
  -1 -10   4      296.67      261.73     39.16 o 
   0 -10   4      206.25      235.56     27.65 o 
   1 -10   4       89.25       91.17     21.99 o 
   2 -10   4       97.60      103.55     22.04 o 
   3 -10   4        2.37      -14.93     16.44 o 
   4 -10   4        0.28        0.51     18.96 o 
  -4  -9   4       81.50       92.19     22.15 o 
  -3  -9   4       32.62       26.76     17.95 o 
  -2  -9   4       87.99       82.57     26.76 o 
  -1  -9   4      522.23      615.50     48.95 o 
   0  -9   4      243.20      254.05     26.16 o 
   1  -9   4       56.71       64.01     19.28 o 
   2  -9   4      557.51      467.63    148.98 o 
   3  -9   4      699.78      587.91    102.31 o 
   4  -9   4      270.09      339.60     29.27 o 
   5  -9   4        9.96       -2.03     16.85 o 
   6  -9   4        3.79       12.72     18.65 o 
  -5  -8   4       13.60        8.56     17.84 o 
  -4  -8   4       56.90       49.64     20.07 o 
  -3  -8   4       40.20       41.01     15.88 o 
  -2  -8   4      274.78      326.77     27.25 o 
  -1  -8   4      356.02      389.28     28.05 o 
   0  -8   4      285.87      297.08     25.36 o 
   1  -8   4      238.66      224.30     22.89 o 
   2  -8   4      663.57      697.88     34.45 o 
   3  -8   4     1695.40     1634.82     99.86 o 
   4  -8   4      185.78      243.40     50.91 o 
   5  -8   4       45.01       36.88     17.56 o 
   6  -8   4      362.73      342.88     28.80 o 
   7  -8   4      222.45      261.57     46.83 o 
  -6  -7   4      174.07      155.13     23.46 o 
  -5  -7   4        1.90        0.63     18.44 o 
  -4  -7   4       17.08       12.50     21.54 o 
  -3  -7   4      294.46      328.41     23.82 o 
  -2  -7   4      249.76      275.06     57.44 o 
  -1  -7   4        3.95       -2.28      8.53 o 
   0  -7   4       26.74       17.46     13.62 o 
   1  -7   4       60.08       61.18     14.54 o 
   2  -7   4      332.42      305.13     22.62 o 
   3  -7   4       76.99       67.99     15.57 o 
   4  -7   4        6.76       16.90     12.60 o 
   5  -7   4      631.00      569.71     33.78 o 
   6  -7   4      302.06      336.28     48.46 o 
   7  -7   4      262.22      263.22     25.92 o 
  -7  -6   4      516.77      537.33     54.17 o 
  -6  -6   4      169.13      169.63     21.37 o 
  -5  -6   4       68.84       54.36     15.44 o 
  -4  -6   4      778.71      764.97     46.99 o 
  -3  -6   4     1819.73     1737.65     46.61 o 
  -2  -6   4      759.49      751.54     29.30 o 
  -1  -6   4      329.07      327.92     16.35 o 
   0  -6   4     1162.25     1237.39     28.90 o 
   1  -6   4     1001.87      964.94     33.40 o 
   2  -6   4      829.59      785.10     30.33 o 
   3  -6   4       42.92       55.87     12.73 o 
   4  -6   4      324.66      285.35     23.17 o 
   5  -6   4        1.96        0.45     10.89 o 
   6  -6   4       16.87        2.41     12.22 o 
   7  -6   4       37.83       29.97     15.71 o 
   8  -6   4       50.11       37.86     17.42 o 
  -8  -5   4        1.84        5.44     18.03 o 
  -7  -5   4      105.60       82.57     18.35 o 
  -6  -5   4        1.10      -10.30     12.22 o 
  -5  -5   4      325.24      331.75     45.20 o 
  -4  -5   4      978.99      995.82     33.65 o 
  -3  -5   4     1522.63     1491.72     39.92 o 
  -2  -5   4       74.70       63.96      8.76 o 
  -1  -5   4     1942.22     2025.58     38.02 o 
   0  -5   4     3154.82     2984.23     57.02 o 
   1  -5   4     1644.90     1466.22     28.76 o 
   2  -5   4      814.49      815.80     27.78 o 
   3  -5   4      582.92      591.15     23.68 o 
   4  -5   4     2901.63     2773.04     83.06 o 
   5  -5   4      448.89      502.67     24.28 o 
   6  -5   4      188.57      178.02     17.73 o 
   7  -5   4        1.77        1.00     14.69 o 
   8  -5   4        4.40        4.29     14.41 o 
  -8  -4   4       29.94       38.84     17.77 o 
  -7  -4   4        8.77       -1.26     12.64 o 
  -6  -4   4       17.21       27.73     12.56 o 
  -5  -4   4        0.23        9.01     10.25 o 
  -4  -4   4        7.05        1.01      8.77 o 
  -3  -4   4      871.86      841.77     42.10 o 
  -2  -4   4       56.52       66.63     13.55 o 
  -1  -4   4     1132.13     1112.01     23.78 o 
   0  -4   4      779.74      764.19     18.37 o 
   1  -4   4     3753.29     3659.26     52.98 o 
   2  -4   4       71.97       82.45      5.90 o 
   3  -4   4     3117.72     2984.99     59.14 o 
   4  -4   4     3973.29     4041.54     76.18 o 
   5  -4   4      742.60      765.41     27.55 o 
   6  -4   4       21.39       45.19     12.47 o 
   7  -4   4      176.63      183.07     34.92 o 
   8  -4   4      762.61      714.75     54.17 o 
   9  -4   4       77.53       41.12     24.15 o 
  -9  -3   4      138.10      145.15     23.18 o 
  -8  -3   4       18.83       37.51     21.38 o 
  -7  -3   4      159.33      146.28     24.31 o 
  -6  -3   4      491.30      527.52     25.50 o 
  -5  -3   4      584.29      582.35     24.25 o 
  -4  -3   4       54.86       53.67      9.85 o 
  -3  -3   4       28.91       27.18      8.65 o 
  -2  -3   4     1499.95     1524.68     27.93 o 
  -1  -3   4        1.20        5.35      3.79 o 
   0  -3   4       59.39       52.84      5.53 o 
   1  -3   4     1105.95     1148.78     20.85 o 
   2  -3   4       86.82       97.12      5.72 o 
   3  -3   4     3015.70     3026.86     43.35 o 
   4  -3   4      175.48      164.33     19.25 o 
   5  -3   4      129.34      139.25     13.00 o 
   6  -3   4        2.71        0.69      9.56 o 
   7  -3   4      846.73      898.47     32.22 o 
   8  -3   4      596.71      554.47     39.49 o 
   9  -3   4      113.78      110.96     26.11 o 
  -9  -2   4       40.43       46.95     23.17 o 
  -8  -2   4        5.53        6.85     18.60 o 
  -7  -2   4      806.64      747.02     46.34 o 
  -6  -2   4     1631.82     1634.36     64.62 o 
  -5  -2   4     2431.02     2455.46     78.00 o 
  -4  -2   4     2529.18     2373.89     48.84 o 
  -3  -2   4     4730.66     4528.35     76.92 o 
  -2  -2   4     3906.26     3733.61     52.04 o 
  -1  -2   4     1110.86     1070.50     19.21 o 
   0  -2   4      473.92      480.86     11.41 o 
   1  -2   4     4886.22     5223.67     67.60 o 
   2  -2   4      422.10      377.91      9.87 o 
   3  -2   4     1653.78     1745.86     28.07 o 
   4  -2   4       16.00       16.70      4.90 o 
   5  -2   4      322.62      335.22     17.23 o 
   6  -2   4      336.26      332.44     18.88 o 
   7  -2   4      202.82      215.17     26.92 o 
   8  -2   4        4.24       23.17     18.60 o 
   9  -2   4      162.44      129.23     25.13 o 
  -9  -1   4       44.97       15.37     41.28 o 
  -8  -1   4       44.17       43.26     15.10 o 
  -7  -1   4       15.50       20.40     12.46 o 
  -6  -1   4      508.00      495.92     33.29 o 
  -5  -1   4      287.83      270.64     16.01 o 
  -4  -1   4     4836.40     4862.01     83.37 o 
  -3  -1   4     8661.40     9004.91    150.61 o 
  -2  -1   4     4271.29     3994.87     53.05 o 
  -1  -1   4      452.78      458.99     10.10 o 
   0  -1   4      359.36      385.27      8.93 o 
   1  -1   4     6123.64     6022.67     89.57 o 
   2  -1   4    10030.61    10171.32    148.79 o 
   3  -1   4     2466.11     2661.63     46.02 o 
   4  -1   4       24.31       18.01      7.67 o 
   5  -1   4     2470.29     2419.56     66.58 o 
   6  -1   4      355.68      366.68     18.86 o 
   7  -1   4      100.15      113.14     14.31 o 
   8  -1   4       22.38       31.00     17.62 o 
   9  -1   4       17.58       31.98     21.54 o 
  -9   0   4        8.69       10.30     15.23 o 
  -8   0   4      255.15      243.40     21.32 o 
  -7   0   4       63.94       55.57     12.92 o 
  -6   0   4        2.89      -10.22      7.71 o 
  -5   0   4       30.01       23.11      7.81 o 
  -4   0   4       68.28       95.06     15.50 o 
  -3   0   4      134.59      122.49     11.59 o 
  -2   0   4     1086.96     1074.21     22.89 o 
  -1   0   4     1225.13     1462.49     26.58 o 
   0   0   4     2505.40     2521.38     61.35 o 
   1   0   4     3041.97     3001.77     71.80 o 
   2   0   4     2792.52     2736.67     45.26 o 
   3   0   4       65.34       83.73      7.14 o 
   4   0   4     4485.24     4726.53    108.02 o 
   5   0   4     2349.10     2374.46     51.56 o 
   6   0   4     1693.99     1671.78     41.49 o 
   7   0   4      138.55      140.44     15.15 o 
   8   0   4      131.84      175.58     25.78 o 
 -10   1   4        1.06      -17.62     22.52 o 
  -9   1   4      389.01      343.32     36.55 o 
  -8   1   4      370.16      381.92     55.15 o 
  -7   1   4       28.54       28.72     10.92 o 
  -6   1   4      244.52      238.27     38.02 o 
  -5   1   4      248.22      207.66     20.40 o 
  -4   1   4     2132.11     2221.83     43.96 o 
  -3   1   4      929.96      992.23     23.65 o 
  -2   1   4      818.60      782.89     25.62 o 
  -1   1   4      244.72      262.28      8.85 o 
   0   1   4      570.19      613.94     13.40 o 
   1   1   4     3244.90     3356.72     53.99 o 
   2   1   4       27.99       31.35      4.49 o 
   4   1   4      601.50      576.60     19.89 o 
   5   1   4     1232.93     1185.01     57.93 o 
   6   1   4       71.99       79.60     12.15 o 
   7   1   4       76.22       69.14     13.55 o 
   8   1   4      114.78      142.62     27.74 o 
 -10   2   4       39.49       18.93     24.48 o 
  -9   2   4      350.84      409.24     38.51 o 
  -8   2   4      283.15      289.15     32.31 o 
  -7   2   4       50.30       65.70     12.79 o 
  -6   2   4      148.82      134.66     13.49 o 
  -5   2   4     3205.82     3251.33     79.63 o 
  -4   2   4     2851.49     2719.65     51.22 o 
  -3   2   4     2819.16     2834.96     61.52 o 
  -2   2   4     1484.62     1468.97     45.85 o 
  -1   2   4     5148.99     5378.14     83.92 o 
   0   2   4      325.17      301.15     20.23 o 
   1   2   4      832.78      798.84     19.76 o 
   2   2   4      385.22      391.07     25.13 o 
   3   2   4      257.09      302.50     17.13 o 
   4   2   4      114.56      116.00     11.23 o 
   5   2   4       71.83      105.55     12.39 o 
   6   2   4      131.40      146.91     22.35 o 
   7   2   4       20.74       46.90     19.42 o 
   8   2   4      159.91      151.15     21.01 o 
  -9   3   4       19.37       14.03     22.52 o 
  -8   3   4        0.65       -6.20     16.64 o 
  -7   3   4       13.74       25.78     16.97 o 
  -6   3   4       40.59       33.30      9.80 o 
  -5   3   4      794.77      768.64     25.29 o 
  -4   3   4     2010.64     2092.13     53.52 o 
  -3   3   4     1154.15     1167.56     33.29 o 
  -2   3   4     5313.95     5492.69     88.26 o 
  -1   3   4    15915.26    15431.14    241.99 o 
   0   3   4     3004.35     2854.52     51.51 o 
   1   3   4      697.00      704.73     20.72 o 
   2   3   4      770.45      743.36     22.41 o 
   3   3   4     4374.41     4493.48     80.52 o 
   4   3   4      498.28      459.97     20.53 o 
   5   3   4      309.93      313.72     19.31 o 
   6   3   4      203.51      230.99     19.11 o 
   7   3   4      140.79      149.15     19.44 o 
   8   3   4       12.57        0.00     24.15 o 
  -9   4   4       42.54       44.06     24.48 o 
  -8   4   4       61.01       66.25     25.13 o 
  -7   4   4      114.25      139.35     25.78 o 
  -6   4   4       57.05       49.28     17.62 o 
  -5   4   4       39.44       73.76     16.97 o 
  -4   4   4      243.91      228.31     13.70 o 
  -3   4   4       36.72       33.38      8.00 o 
  -2   4   4     1510.45     1477.29     33.10 o 
  -1   4   4      524.13      505.27     41.45 o 
   0   4   4       54.22       78.13     10.93 o 
   1   4   4      263.49      214.81     26.27 o 
   2   4   4     2288.23     2230.28     64.94 o 
   3   4   4     1368.66     1387.86     37.00 o 
   4   4   4      922.05      894.36     30.88 o 
   5   4   4      937.87      928.42     33.48 o 
   6   4   4      922.25      848.84     33.80 o 
   7   4   4      674.92      551.64     52.87 o 
   8   4   4       60.24       64.29     30.68 o 
  -9   5   4       30.20       57.11     28.39 o 
  -8   5   4      101.19      144.25     28.72 o 
  -7   5   4      818.62      889.63     50.26 o 
  -6   5   4      364.63      386.73     33.29 o 
  -5   5   4      205.48      232.69     25.13 o 
  -4   5   4      479.51      529.99     32.64 o 
  -3   5   4      268.96      240.26     14.68 o 
  -2   5   4      608.69      683.89     22.48 o 
  -1   5   4       93.62      103.71     10.96 o 
   0   5   4       56.23       75.26     10.84 o 
   1   5   4       76.32      105.27     60.54 o 
   2   5   4       32.15       53.52     14.36 o 
   3   5   4      485.70      509.60     24.62 o 
   4   5   4      172.84      191.81     25.13 o 
   5   5   4      189.82      222.51     20.72 o 
   6   5   4      212.07      265.12     23.21 o 
   7   5   4       10.89       18.39     16.07 o 
  -8   6   4      249.10      275.11     36.55 o 
  -7   6   4      711.37      698.72     47.97 o 
  -6   6   4       14.94       10.44     19.25 o 
  -5   6   4      277.88      254.55     28.07 o 
  -4   6   4      205.73      188.96     23.50 o 
  -3   6   4      822.96      808.04     40.47 o 
  -2   6   4     1079.32     1044.22     30.70 o 
  -1   6   4      226.49      240.37     16.13 o 
   0   6   4     1036.50     1071.40     40.63 o 
   1   6   4      752.71      779.32     29.39 o 
   2   6   4      172.17      182.75     24.64 o 
   3   6   4       14.13       -4.24     14.03 o 
   4   6   4      133.66      127.51     18.82 o 
   5   6   4       26.98       31.24     16.48 o 
   6   6   4       16.70       20.22     16.76 o 
   7   6   4       61.72       42.43     29.37 o 
  -8   7   4       33.47       62.66     28.07 o 
  -7   7   4       66.46       57.44     25.46 o 
  -6   7   4       52.46       78.00     25.13 o 
  -5   7   4      249.67      271.20     31.98 o 
  -4   7   4      183.99      211.80     28.07 o 
  -3   7   4     2070.93     1928.08     70.17 o 
  -2   7   4       70.95       49.28     17.95 o 
  -1   7   4     1117.07     1010.91     53.85 o 
   0   7   4     1503.62     1580.02     43.96 o 
   1   7   4      730.19      810.98     32.16 o 
   2   7   4       16.15       26.82     20.07 o 
   3   7   4      391.86      420.67     35.57 o 
   4   7   4      310.57      361.26     27.26 o 
   5   7   4      242.12      256.37     25.64 o 
   6   7   4       10.79        2.96     17.72 o 
  -7   8   4        9.25        3.26     26.11 o 
  -6   8   4       22.14       16.97     22.52 o 
  -5   8   4       25.31       33.61     23.50 o 
  -4   8   4       13.13       16.32     19.91 o 
  -3   8   4       13.58        7.18     18.28 o 
  -2   8   4       31.35       31.33     20.23 o 
  -1   8   4      537.65      559.36     41.12 o 
   0   8   4      319.89      340.74     24.97 o 
   1   8   4      236.88      238.07     21.55 o 
   2   8   4        7.81       26.59     14.59 o 
   3   8   4      416.71      501.79     30.47 o 
   4   8   4      514.14      505.52     45.36 o 
   5   8   4       49.69       76.04     27.74 o 
  -6   9   4      123.88       61.03     29.05 o 
  -5   9   4      101.79       80.93     28.07 o 
  -4   9   4       48.17       21.87     22.84 o 
  -3   9   4      155.32      146.20     30.35 o 
  -2   9   4       15.57       17.95     21.21 o 
  -1   9   4       13.00       52.87     24.80 o 
   0   9   4        6.69      -10.44     20.56 o 
   1   9   4       28.88       22.17     20.56 o 
   2   9   4       21.79       38.61     17.30 o 
   3   9   4       62.06       56.87     18.76 o 
  -4  10   4        9.27       18.28     28.39 o 
  -3  10   4      221.96      225.51     37.86 o 
  -2  10   4      328.83      326.68     41.12 o 
  -1  10   4       20.47       21.87     23.50 o 
   0  10   4        0.03      -14.69     22.52 o 
   1  10   4       89.39       90.07     31.00 o 
  -2 -10   5        5.49       17.95     26.11 o 
  -1 -10   5        5.32       10.12     25.78 o 
   0 -10   5      149.29      170.62     40.30 o 
   1 -10   5      264.71      267.22     30.16 o 
   2 -10   5       35.70       42.69     20.12 o 
   3 -10   5       59.89       31.21     20.11 o 
   4 -10   5      196.90      158.32     29.53 o 
  -4  -9   5        8.34       18.11     18.91 o 
  -3  -9   5        3.51        0.82     17.54 o 
  -2  -9   5       21.24       35.25     22.84 o 
  -1  -9   5        2.63       14.03     17.01 o 
   0  -9   5        1.38        5.17     15.90 o 
   1  -9   5       13.02       -3.78     16.23 o 
   2  -9   5       10.37       -8.49     16.01 o 
   3  -9   5       83.60       47.33     18.39 o 
   4  -9   5        9.33       -3.97     16.78 o 
   5  -9   5        0.48      -18.63     16.30 o 
  -5  -8   5      332.83      319.84     29.41 o 
  -4  -8   5       91.50      100.27     19.71 o 
  -3  -8   5      278.99      239.00     22.83 o 
  -2  -8   5      955.73     1037.15     82.73 o 
  -1  -8   5     1426.46     1564.53     51.44 o 
   0  -8   5      164.42      183.79     30.68 o 
   1  -8   5      102.66       97.88     18.34 o 
   2  -8   5       26.94       31.50     15.31 o 
   3  -8   5       13.89        2.41     13.93 o 
   4  -8   5       12.41        5.21     14.42 o 
   5  -8   5       24.80        3.17     15.21 o 
   6  -8   5        9.53      -17.89     16.21 o 
  -6  -7   5      188.77      175.27     26.76 o 
  -5  -7   5      256.80      276.31     25.74 o 
  -4  -7   5        2.63       -4.52     12.50 o 
  -3  -7   5      375.13      384.82     25.61 o 
  -2  -7   5     1319.58     1266.92     52.05 o 
  -1  -7   5      506.96      473.38     20.77 o 
   0  -7   5       53.27       53.76     14.78 o 
   1  -7   5     1443.20     1413.73    135.11 o 
   2  -7   5     1728.20     1689.54     49.78 o 
   3  -7   5     1508.86     1522.85     46.44 o 
   4  -7   5      132.73      114.60     25.78 o 
   5  -7   5      288.87      289.92     24.43 o 
   6  -7   5      365.29      346.54     26.70 o 
   7  -7   5      115.84      175.79     23.67 o 
  -7  -6   5      103.01       74.43     20.04 o 
  -6  -6   5       87.05       84.48     18.35 o 
  -5  -6   5       23.97        8.51     13.73 o 
  -4  -6   5       22.95       30.15     21.38 o 
  -3  -6   5       86.87      115.26     23.99 o 
  -2  -6   5       97.24       99.97     11.66 o 
  -1  -6   5       26.39       36.01      8.80 o 
   0  -6   5      607.98      629.70     20.36 o 
   1  -6   5     1205.08     1165.44     37.70 o 
   2  -6   5     1187.65     1088.96     35.66 o 
   3  -6   5      138.56      149.38     16.26 o 
   4  -6   5        2.19        8.01     11.27 o 
   5  -6   5      708.45      703.16     48.14 o 
   6  -6   5      736.41      761.17     33.64 o 
   7  -6   5      150.46      152.47     23.50 o 
   8  -6   5       60.70       79.86     19.74 o 
  -8  -5   5      233.51      213.71     47.65 o 
  -7  -5   5      185.90      178.39     21.65 o 
  -6  -5   5        3.87       12.54     13.20 o 
  -5  -5   5      162.66      185.89     28.39 o 
  -4  -5   5      388.64      379.97     35.41 o 
  -3  -5   5      484.32      466.70     18.75 o 
  -2  -5   5      236.80      283.12     14.78 o 
  -1  -5   5      172.74      154.02     12.07 o 
   0  -5   5      256.17      270.93     13.30 o 
   1  -5   5      659.39      685.98     18.67 o 
   2  -5   5      105.47      129.44     19.42 o 
   3  -5   5       96.57       81.70     12.27 o 
   4  -5   5      321.90      340.05     20.03 o 
   5  -5   5      407.07      400.25     30.51 o 
   6  -5   5       95.68       92.13     15.51 o 
   7  -5   5       69.90       72.27     16.38 o 
   8  -5   5      192.80      227.71     23.64 o 
  -8  -4   5      227.21      216.74     40.79 o 
  -7  -4   5       76.53       64.55     16.01 o 
  -6  -4   5        0.60        1.56     11.41 o 
  -5  -4   5     1525.86     1462.67     53.20 o 
  -4  -4   5     3212.59     3004.23     62.92 o 
  -3  -4   5       98.59      110.49      9.91 o 
  -2  -4   5        1.86        2.95      5.71 o 
  -1  -4   5     3073.14     3065.59     48.37 o 
   0  -4   5     4693.94     4616.45     65.91 o 
   1  -4   5     2961.63     2986.23     45.60 o 
   2  -4   5        6.76        1.08      4.41 o 
   3  -4   5      278.04      277.74     19.09 o 
   4  -4   5      213.97      223.27     15.42 o 
   5  -4   5      413.72      369.24     20.44 o 
   6  -4   5      239.55      235.68     23.99 o 
   7  -4   5       42.94       42.62     13.95 o 
   8  -4   5       51.74       57.18     18.44 o 
  -9  -3   5       33.35       61.78     19.70 o 
  -8  -3   5       24.69       31.87     18.77 o 
  -7  -3   5       68.81       41.68     14.11 o 
  -6  -3   5        4.21       -1.85     10.12 o 
  -5  -3   5     2541.63     2497.37     84.20 o 
  -4  -3   5     1859.03     1852.35     43.32 o 
  -3  -3   5      142.88      125.15      8.89 o 
  -2  -3   5      109.87      118.73     10.06 o 
  -1  -3   5     4370.34     4273.51     60.09 o 
   0  -3   5     6723.36     6424.52     84.93 o 
   1  -3   5        2.57        0.02      3.89 o 
   2  -3   5      297.54      280.00     15.46 o 
   3  -3   5     6304.30     6269.64     82.67 o 
   4  -3   5     2487.95     2495.35     51.48 o 
   5  -3   5      405.26      445.71     20.62 o 
   6  -3   5      109.94      117.37     14.26 o 
   7  -3   5      136.16      146.44     17.05 o 
   8  -3   5      159.25      168.07     29.37 o 
  -9  -2   5       16.20       35.61     16.76 o 
  -8  -2   5        0.20        3.92     20.89 o 
  -7  -2   5       52.08       59.72     21.21 o 
  -6  -2   5        3.44      -12.73     14.03 o 
  -5  -2   5      143.61      167.09     21.87 o 
  -4  -2   5     1287.63     1348.66     33.81 o 
  -3  -2   5      671.03      669.37     18.99 o 
  -2  -2   5       40.75       32.83      5.00 o 
  -1  -2   5     1466.83     1495.78     24.98 o 
   0  -2   5      380.49      443.18     16.38 o 
   1  -2   5      581.07      693.07     14.57 o 
   2  -2   5     6941.76     6907.54     88.37 o 
   3  -2   5     2805.60     2920.83     42.88 o 
   4  -2   5      477.21      476.26     13.94 o 
   5  -2   5       41.61       28.42      8.92 o 
   6  -2   5      739.19      766.62     27.41 o 
   7  -2   5     1007.33     1097.29     45.53 o 
   8  -2   5      304.99      343.97     35.25 o 
  -9  -1   5        2.90       15.51     15.59 o 
  -8  -1   5      375.69      395.50     26.95 o 
  -7  -1   5      905.09      819.81     46.83 o 
  -6  -1   5     1639.68     1721.29     57.44 o 
  -5  -1   5       18.02        8.29     12.73 o 
  -4  -1   5      503.85      474.47     25.29 o 
  -3  -1   5     1725.93     1768.76     36.84 o 
  -2  -1   5     3336.89     3246.57     55.90 o 
  -1  -1   5      579.44      666.00     13.44 o 
   0  -1   5      186.17      211.81      8.23 o 
   1  -1   5     1517.88     1633.06     28.45 o 
   2  -1   5      356.08      376.35     11.20 o 
   3  -1   5       16.46       17.15      5.01 o 
   4  -1   5        2.20       -1.73      5.29 o 
   5  -1   5      778.12      796.20     23.51 o 
   6  -1   5      797.26      869.47     28.66 o 
   7  -1   5      273.42      276.48     35.57 o 
   8  -1   5        1.90       26.76     22.19 o 
  -9   0   5       69.91       57.27     17.00 o 
  -8   0   5      109.32      132.03     18.57 o 
  -7   0   5     1224.20     1290.47     46.50 o 
  -6   0   5      645.93      632.10     25.03 o 
  -5   0   5      243.10      264.58     24.97 o 
  -4   0   5     1489.56     1458.01     33.65 o 
  -3   0   5     8194.13     7939.04    123.18 o 
  -2   0   5     2759.69     2785.29     78.81 o 
  -1   0   5      225.07      287.12      9.60 o 
   0   0   5     3539.94     3604.54     85.83 o 
   1   0   5     6395.31     6536.14    145.23 o 
   2   0   5     7727.81     8195.30    122.38 o 
   3   0   5       28.07       35.59      6.03 o 
   4   0   5      177.87      223.68     12.62 o 
   5   0   5       42.33       37.31      8.69 o 
   6   0   5        2.14       -0.42      8.17 o 
  -9   1   5       14.60       16.32     22.84 o 
  -8   1   5       16.76       24.40     13.82 o 
  -7   1   5       85.60       80.19     13.84 o 
  -6   1   5      100.05      120.60     13.96 o 
  -5   1   5      655.07      622.53     46.02 o 
  -4   1   5     1568.17     1602.62     35.64 o 
  -3   1   5     4653.92     4838.77    108.02 o 
  -2   1   5     1980.03     2099.11     72.45 o 
  -1   1   5     1057.57     1052.28     21.80 o 
   0   1   5      674.46      647.48     26.11 o 
   1   1   5     9385.71     9103.87    199.07 o 
   2   1   5      505.81      489.74     13.76 o 
   3   1   5       43.56       46.48      6.33 o 
   4   1   5     1084.83     1087.40     44.71 o 
  -9   2   5       75.34      107.04     26.43 o 
  -8   2   5      180.14      188.63     28.39 o 
  -7   2   5        7.05       -3.29      9.91 o 
  -6   2   5      162.12      164.23     23.50 o 
  -5   2   5       19.21       26.11      8.54 o 
  -4   2   5      267.13      231.66     24.15 o 
  -3   2   5       95.30      114.59      9.20 o 
  -2   2   5     1764.05     1970.51     37.84 o 
  -1   2   5     1484.07     1483.26     29.53 o 
   0   2   5     2204.42     2187.48     39.39 o 
   1   2   5      973.07      891.36     21.40 o 
   2   2   5        7.91       -0.50      6.04 o 
   3   2   5     3762.26     3756.87     66.53 o 
   4   2   5     2541.87     2606.23     68.21 o 
   5   2   5      952.74      895.83     36.22 o 
   6   2   5       95.75       86.71     13.55 o 
   7   2   5      130.78      148.82     29.70 o 
   8   2   5      140.38      109.00     28.72 o 
  -9   3   5      413.16      376.28     39.16 o 
  -8   3   5      130.18      141.96     26.43 o 
  -7   3   5      105.73      116.18     22.19 o 
  -6   3   5     2320.59     2181.30     49.89 o 
  -5   3   5     2058.70     2096.15     63.64 o 
  -4   3   5      908.45      819.30     24.46 o 
  -3   3   5       27.24       22.35      6.45 o 
  -2   3   5       11.17       25.54      5.99 o 
  -1   3   5     1718.12     1749.32     44.87 o 
   0   3   5      654.72      731.68     26.76 o 
   1   3   5     1008.14     1062.33     31.33 o 
   2   3   5      297.92      299.53     14.88 o 
   3   3   5      718.15      703.92     47.97 o 
   4   3   5      430.59      411.53     24.15 o 
   5   3   5      168.98      169.15     37.69 o 
   6   3   5      176.50      179.17     31.33 o 
   7   3   5      414.90      551.21     48.95 o 
   8   3   5      218.07      171.33     35.25 o 
  -9   4   5       53.00       68.86     26.76 o 
  -8   4   5        0.78        9.79     20.56 o 
  -7   4   5      407.49      445.47     35.25 o 
  -6   4   5     1319.34     1308.66     55.15 o 
  -5   4   5     1563.41     1512.46     37.54 o 
  -4   4   5      150.58      156.57     17.79 o 
  -3   4   5      260.49      276.73     22.68 o 
  -2   4   5     3912.98     3704.05     66.33 o 
  -1   4   5     2726.06     2688.43     51.49 o 
   0   4   5      103.51       99.17     10.17 o 
   1   4   5      638.28      649.18     38.51 o 
   2   4   5     1255.04     1253.81     59.07 o 
   3   4   5     1217.24     1247.93     71.47 o 
   4   4   5      661.62      678.81     33.61 o 
   5   4   5        4.39        2.95     18.28 o 
   6   4   5       98.45       98.88     29.05 o 
   7   4   5       34.54      -19.58     23.50 o 
   8   4   5       28.52       51.89     30.68 o 
  -9   5   5        0.04        8.16     24.80 o 
  -8   5   5       18.28       13.38     22.84 o 
  -7   5   5       30.43       31.00     20.23 o 
  -6   5   5      226.07      243.13     27.74 o 
  -5   5   5      102.38       97.58     19.58 o 
  -4   5   5      123.91      153.41     13.79 o 
  -3   5   5     2095.58     2104.94     45.92 o 
  -2   5   5     1360.35     1331.27     33.81 o 
  -1   5   5     2021.55     2109.83     45.91 o 
   0   5   5        2.66        5.59      7.73 o 
   1   5   5     1815.48     1792.19     43.70 o 
   2   5   5     1699.76     1742.05     44.14 o 
   3   5   5      241.76      287.22     23.17 o 
   4   5   5        0.27       -9.46     13.38 o 
   5   5   5      685.54      781.28     42.43 o 
   6   5   5       89.57      115.20     31.98 o 
   7   5   5        2.92       12.40     26.76 o 
  -8   6   5        8.12       43.40     25.13 o 
  -7   6   5       43.09       79.63     25.13 o 
  -6   6   5        3.13       21.87     19.58 o 
  -5   6   5       61.61       58.09     20.56 o 
  -4   6   5       66.82       87.46     20.56 o 
  -3   6   5      336.99      349.25     19.61 o 
  -2   6   5       64.65       59.36     10.61 o 
  -1   6   5       18.21        7.55      8.40 o 
   0   6   5      182.59      195.58     16.49 o 
   1   6   5     1287.80     1342.20     47.97 o 
   2   6   5      271.04      301.54     21.05 o 
   3   6   5      128.92      135.46     17.01 o 
   4   6   5      354.47      363.55     32.64 o 
  -8   7   5      198.93      209.19     36.55 o 
  -7   7   5      256.49      294.04     38.51 o 
  -6   7   5      102.89       94.64     27.09 o 
  -5   7   5      585.99      592.98     42.43 o 
  -4   7   5     1087.03     1052.15     51.89 o 
  -3   7   5      647.68      644.22     39.49 o 
  -2   7   5      150.26      159.76     28.39 o 
  -1   7   5      116.04      109.83     29.21 o 
   0   7   5        9.89        7.30     10.92 o 
   1   7   5       40.38       31.25     12.79 o 
   2   7   5      142.17      175.18     21.54 o 
   3   7   5       50.31       55.60     33.78 o 
   4   7   5       25.62       16.12     15.23 o 
  -7   8   5       10.55       21.21     26.11 o 
  -6   8   5       24.61       15.66     23.82 o 
  -5   8   5      488.49      464.07     41.12 o 
  -4   8   5      602.01      613.21     44.71 o 
  -3   8   5       65.19       67.55     22.52 o 
  -2   8   5       38.89       20.56     18.93 o 
  -1   8   5      454.10      448.92     25.37 o 
   0   8   5      811.87      832.55     33.46 o 
   1   8   5      101.58      112.07     17.39 o 
   2   8   5       87.38       85.52     34.27 o 
   3   8   5       79.01      118.65     33.12 o 
   4   8   5      113.92      120.42     31.66 o 
  -5   9   5      147.89      118.79     32.31 o 
  -4   9   5        2.80       -0.65     23.50 o 
  -3   9   5      231.34      231.38     32.64 o 
  -2   9   5      239.97      214.74     31.33 o 
  -1   9   5      448.90      466.35     42.10 o 
   0   9   5      196.44      198.09     32.64 o 
   1   9   5       21.75        9.00     15.88 o 
   2   9   5      154.61      193.87     37.37 o 
   3   9   5      349.15      312.97     40.79 o 
  -3  10   5        3.65      -24.15     21.21 o 
  -2  10   5        0.92       -6.20     24.80 o 
  -1  10   5       36.80       49.28     26.11 o 
   0  10   5       33.48       31.33     27.09 o 
   1  10   5       22.86       30.68     26.76 o 
  -1 -10   6      151.40      112.41     24.34 o 
   0 -10   6      415.71      453.69     40.79 o 
   1 -10   6       88.70      102.95     23.32 o 
   2 -10   6        0.29        7.69     18.31 o 
   3 -10   6       77.37       62.97     21.08 o 
  -4  -9   6      267.14      255.32     51.56 o 
  -3  -9   6      129.19      140.98     31.98 o 
  -2  -9   6       25.57       32.31     24.15 o 
  -1  -9   6      515.29      585.12     68.37 o 
   0  -9   6      251.68      279.74     27.78 o 
   1  -9   6      113.09      149.71     22.71 o 
   2  -9   6        1.01       -2.21     15.29 o 
   3  -9   6      272.60      298.04     28.57 o 
   4  -9   6      369.01      389.62     35.25 o 
   5  -9   6      129.42      129.68     29.21 o 
  -5  -8   6        5.49       15.66     22.84 o 
  -4  -8   6        1.01       -2.80     15.74 o 
  -3  -8   6        3.70       -1.17     14.36 o 
  -2  -8   6       14.47       12.96     23.41 o 
  -1  -8   6      258.16      250.66     25.00 o 
   0  -8   6      110.48      104.21     19.09 o 
   1  -8   6        7.18       -6.95     14.41 o 
   2  -8   6        7.02      -18.61     12.40 o 
   3  -8   6      510.51      513.66     43.40 o 
   4  -8   6      133.18      103.37     19.13 o 
   5  -8   6        0.05      -11.03     14.58 o 
   6  -8   6       69.43       98.23     21.71 o 
  -6  -7   6      228.25      219.31     40.14 o 
  -5  -7   6      141.34      146.09     43.24 o 
  -4  -7   6        2.74        3.68     13.69 o 
  -3  -7   6      596.68      660.18     31.50 o 
  -2  -7   6      445.11      412.49     21.35 o 
  -1  -7   6       95.34      131.11     26.98 o 
   0  -7   6      114.14      131.93     18.31 o 
   1  -7   6       80.75       77.72     16.07 o 
   2  -7   6        7.14       14.73     12.53 o 
   3  -7   6      124.64      156.32     19.12 o 
   4  -7   6       31.09       17.11     13.72 o 
   5  -7   6      230.67      260.05     23.05 o 
   6  -7   6      198.86      211.48     22.88 o 
   7  -7   6      115.87      118.47     33.29 o 
  -7  -6   6      117.59       96.12     21.86 o 
  -6  -6   6      245.58      289.19     56.46 o 
  -5  -6   6       47.46       38.81     22.19 o 
  -4  -6   6      431.75      453.95     26.65 o 
  -3  -6   6     1173.57     1263.76     39.58 o 
  -2  -6   6     1060.68     1046.56     46.29 o 
  -1  -6   6      168.52      189.60     16.93 o 
   0  -6   6       54.42       57.99      9.38 o 
   1  -6   6     1885.85     1765.25     47.63 o 
   2  -6   6     1821.43     1694.50     46.48 o 
   3  -6   6       37.58       36.68     12.15 o 
   4  -6   6      168.56      138.02     16.91 o 
   5  -6   6      171.30      208.56     44.55 o 
   6  -6   6       61.78       75.76     16.15 o 
   7  -6   6       47.03       58.09     29.70 o 
   8  -6   6       28.91       46.02     30.35 o 
  -8  -5   6        0.97       10.12     16.38 o 
  -7  -5   6       64.86       39.70     16.34 o 
  -6  -5   6      100.10       92.15     17.23 o 
  -5  -5   6        1.13        9.29     12.33 o 
  -4  -5   6       45.78       42.07     12.50 o 
  -3  -5   6      929.07      915.41     29.77 o 
  -2  -5   6      910.89      898.60     24.48 o 
  -1  -5   6       20.07       16.01      7.34 o 
   0  -5   6     1369.30     1337.56     28.64 o 
   1  -5   6     2990.57     2939.42     47.88 o 
   2  -5   6     1782.94     1899.42     46.21 o 
   3  -5   6      371.04      389.11     22.68 o 
   4  -5   6      390.71      381.46     21.38 o 
   5  -5   6      259.21      246.76     19.52 o 
   6  -5   6     1099.48     1145.90     38.04 o 
   7  -5   6        1.42       -5.87     22.52 o 
   8  -5   6       43.92       44.71     29.05 o 
  -8  -4   6       95.18      135.77     29.05 o 
  -7  -4   6        4.53       12.19     14.41 o 
  -6  -4   6       15.76        5.15     12.07 o 
  -5  -4   6       84.44      100.69     14.62 o 
  -4  -4   6      119.99      127.62     16.81 o 
  -3  -4   6       54.39       72.60      9.65 o 
  -2  -4   6       44.27       31.39      6.99 o 
  -1  -4   6     1100.88     1106.88     24.60 o 
   0  -4   6      877.53      961.42     22.69 o 
   1  -4   6     3980.75     4015.13     58.60 o 
   2  -4   6      171.51      177.30     17.94 o 
   3  -4   6      243.44      249.70     21.54 o 
   4  -4   6       33.61       28.51      9.36 o 
   5  -4   6      733.41      769.20     35.57 o 
   6  -4   6       84.24       86.81     22.84 o 
   7  -4   6       41.84       42.43     23.50 o 
   8  -4   6      490.71      556.75     48.95 o 
  -9  -3   6      247.35      268.85     34.10 o 
  -8  -3   6      358.32      413.97     28.81 o 
  -7  -3   6      151.96      123.63     17.79 o 
  -6  -3   6       47.73       75.56     17.62 o 
  -5  -3   6      975.99      948.88     31.76 o 
  -4  -3   6     1360.82     1334.65     35.92 o 
  -3  -3   6        0.11        1.49      5.27 o 
  -2  -3   6      986.01      996.09     29.44 o 
  -1  -3   6     1298.40     1141.85     23.04 o 
   0  -3   6       41.43       45.59      6.20 o 
   1  -3   6      940.40     1001.78     20.51 o 
   2  -3   6       93.78      123.64      7.56 o 
   3  -3   6      239.04      236.35     22.45 o 
   4  -3   6      579.22      583.33     21.40 o 
   5  -3   6      374.16      387.55     19.60 o 
   6  -3   6       26.43       19.58     18.93 o 
   7  -3   6      961.06      842.31     49.61 o 
   8  -3   6      185.08      177.53     32.96 o 
  -9  -2   6       31.45       60.18     18.72 o 
  -8  -2   6       39.50       48.78     15.84 o 
  -7  -2   6      229.50      240.19     30.68 o 
  -6  -2   6     1296.54     1216.96     55.15 o 
  -5  -2   6     2433.63     2527.35     54.93 o 
  -4  -2   6      607.91      531.54     20.58 o 
  -3  -2   6     1702.82     1624.10     28.78 o 
  -2  -2   6     4002.13     3887.44     79.62 o 
  -1  -2   6     2539.76     2437.77     37.19 o 
   0  -2   6     6737.10     6656.40    119.42 o 
   1  -2   6       41.42       73.61      7.12 o 
   2  -2   6      750.11      686.22     15.87 o 
   3  -2   6     2729.18     2583.14     73.13 o 
   4  -2   6      271.26      273.20     11.49 o 
   5  -2   6      169.40      178.66     17.79 o 
   6  -2   6      317.46      342.34     31.98 o 
   7  -2   6      135.57      150.45     27.09 o 
   8  -2   6        0.06      -25.46     19.58 o 
  -9  -1   6       11.54        3.77     15.34 o 
  -8  -1   6        8.92       10.70     22.35 o 
  -7  -1   6       43.95       28.13     12.90 o 
  -6  -1   6      257.39      256.96     18.88 o 
  -5  -1   6      108.08       99.42     11.99 o 
  -4  -1   6      261.90      273.15     27.58 o 
  -3  -1   6       70.00       61.48      5.41 o 
  -2  -1   6     2062.15     1933.53     51.51 o 
  -1  -1   6     1676.78     1655.67     26.38 o 
   0  -1   6        4.32       17.79      6.85 o 
   1  -1   6     4631.76     4927.89    113.90 o 
   2  -1   6     7258.24     7603.85    304.00 o 
   3  -1   6     2670.10     2619.95     66.74 o 
   4  -1   6      421.93      436.73     15.74 o 
   5  -1   6      356.80      363.55     24.15 o 
   6  -1   6      321.54      367.80     32.96 o 
   7  -1   6      198.39      160.24     27.41 o 
   8  -1   6      159.83      154.69     31.33 o 
  -9   0   6       43.49       20.53     16.34 o 
  -8   0   6      393.90      389.24     35.90 o 
  -7   0   6      108.22      116.53     16.24 o 
  -6   0   6      339.09      358.57     20.42 o 
  -5   0   6        1.22        0.83      7.96 o 
  -4   0   6       17.18       16.98      7.11 o 
  -3   0   6      321.44      382.16     15.28 o 
  -2   0   6      145.80      198.13     11.42 o 
  -1   0   6      105.01      117.01      8.81 o 
   0   0   6      193.61      141.96     13.71 o 
   1   0   6     1135.80     1164.74     38.84 o 
   2   0   6     3337.08     3189.75     81.91 o 
   3   0   6      511.40      498.96     20.72 o 
   4   0   6      336.25      361.46     15.05 o 
   5   0   6      972.75     1046.28     44.38 o 
   6   0   6      255.17      245.74     25.78 o 
   8   0   6       20.91       53.20     24.80 o 
  -9   1   6       59.96       23.17     23.82 o 
  -8   1   6      385.08      416.61     26.17 o 
  -7   1   6     1402.33     1406.85     40.95 o 
  -6   1   6      499.16      503.33     24.48 o 
  -5   1   6      136.19      137.56     17.46 o 
  -4   1   6     1630.62     1640.71     71.31 o 
  -3   1   6      556.44      512.60     17.70 o 
  -2   1   6      182.27      148.97      9.09 o 
  -1   1   6      311.41      333.94     25.46 o 
   0   1   6     1259.42     1326.29     43.40 o 
   1   1   6       96.33       87.46     12.40 o 
   2   1   6      358.23      327.41     19.42 o 
   3   1   6      212.09      199.38     10.53 o 
   4   1   6      284.30      234.37     13.21 o 
   5   1   6      523.23      520.86     33.94 o 
   6   1   6      348.20      296.33     30.02 o 
   7   1   6      117.97       32.96     20.23 o 
  -9   2   6      164.32      162.52     30.02 o 
  -8   2   6      295.80      310.03     33.61 o 
  -7   2   6       92.85       73.19     16.81 o 
  -6   2   6       68.75       57.38     11.53 o 
  -5   2   6     1568.20     1616.49     39.11 o 
  -4   2   6     3085.34     3228.91     60.66 o 
  -3   2   6     5104.69     5410.75     89.48 o 
  -2   2   6       59.74       78.72      8.16 o 
  -1   2   6     4410.64     4462.11     72.84 o 
   0   2   6     2423.40     2364.19     42.25 o 
   1   2   6     5541.71     5533.08     88.33 o 
   2   2   6        2.06       13.30      9.14 o 
   3   2   6       35.09       37.67      9.63 o 
   4   2   6      682.64      685.01     38.84 o 
   5   2   6      100.92      109.98     21.87 o 
   6   2   6        0.48       -6.20     17.30 o 
   7   2   6       42.92       33.29     21.87 o 
   8   2   6       16.06       26.43     22.84 o 
  -9   3   6        2.43       26.11     23.50 o 
  -8   3   6        9.45       12.73     19.91 o 
  -7   3   6      132.75      108.02     22.52 o 
  -6   3   6      367.74      350.91     22.19 o 
  -5   3   6      710.94      730.67     26.18 o 
  -4   3   6      613.54      600.65     21.58 o 
  -3   3   6       36.05       36.20      7.81 o 
  -2   3   6      184.71      176.69     11.34 o 
  -1   3   6     1607.02     1463.23     32.01 o 
   0   3   6     2892.61     2767.47     50.97 o 
   1   3   6       20.07       15.42     10.61 o 
   2   3   6        3.86        7.77      6.52 o 
   3   3   6     4773.16     4626.53    119.93 o 
   4   3   6     2000.60     1964.63     72.78 o 
   5   3   6      260.99      269.89     32.64 o 
   6   3   6        1.64      -25.94     17.30 o 
   7   3   6       70.92       34.27     24.15 o 
   8   3   6       74.42       58.09     29.37 o 
  -9   4   6      240.79      311.66     37.86 o 
  -8   4   6       61.69       95.29     25.46 o 
  -7   4   6      201.23      187.65     27.09 o 
  -6   4   6      409.36      422.30     32.31 o 
  -5   4   6      213.83      224.80     51.73 o 
  -4   4   6      169.58      186.40     13.96 o 
  -3   4   6       53.75       68.96      9.76 o 
  -2   4   6      156.49      179.38     12.31 o 
  -1   4   6     1929.22     1939.80     41.28 o 
   0   4   6        4.26        6.83      7.51 o 
   1   4   6        4.60       11.10      7.29 o 
   2   4   6     1261.13     1227.91     41.45 o 
   3   4   6     1448.85     1521.53     39.99 o 
   4   4   6      184.12      129.56     25.78 o 
   5   4   6      210.39      178.51     30.02 o 
   6   4   6       82.60       49.61     24.48 o 
   7   4   6      262.92      233.99     37.20 o 
  -8   5   6       37.06       26.11     23.82 o 
  -7   5   6      353.53      382.16     37.20 o 
  -6   5   6      668.67      704.92     42.10 o 
  -5   5   6      468.55      498.99     33.61 o 
  -4   5   6       35.27       37.57     10.15 o 
  -3   5   6     1210.31     1142.62     32.19 o 
  -2   5   6      771.33      813.95     26.30 o 
  -1   5   6       67.71       82.91     13.22 o 
   0   5   6        2.36        1.42      7.73 o 
   1   5   6       92.59      101.65     12.45 o 
   2   5   6       53.19       56.16     11.99 o 
   3   5   6      104.89      110.96     24.15 o 
   4   5   6       23.46        1.31     19.58 o 
   5   5   6       51.19       86.48     27.09 o 
   6   5   6       99.43      151.43     33.61 o 
   7   5   6      242.95      246.07     39.49 o 
  -8   6   6      150.97      196.79     36.22 o 
  -7   6   6      409.89      435.35     40.79 o 
  -6   6   6      356.20      349.19     34.27 o 
  -5   6   6      154.17      202.01     27.74 o 
  -4   6   6      417.00      419.03     31.66 o 
  -3   6   6     1706.27     1705.24     43.01 o 
  -2   6   6      934.58      963.32     30.91 o 
  -1   6   6       19.78       24.88     10.15 o 
   0   6   6       71.36       53.65     11.99 o 
   1   6   6      708.83      756.92     29.24 o 
   2   6   6      906.61     1018.45     35.45 o 
   3   6   6      112.28      154.04     28.72 o 
   4   6   6        4.39       25.13     22.19 o 
   5   6   6        2.38       -9.46     22.19 o 
   6   6   6        7.89        5.22     25.46 o 
  -7   7   6        0.18       -9.46     22.19 o 
  -6   7   6       43.47       84.52     26.76 o 
  -5   7   6      618.70      581.23     43.08 o 
  -4   7   6      672.21      645.52     40.79 o 
  -3   7   6      655.53      637.36     39.16 o 
  -2   7   6       18.54       16.11     10.96 o 
  -1   7   6        4.64       -2.95     10.78 o 
   0   7   6      153.31      229.71     29.21 o 
   1   7   6     1092.59     1097.03     37.61 o 
   2   7   6      390.95      415.98     31.49 o 
   3   7   6       57.16       68.86     25.78 o 
   4   7   6      284.48      297.31     40.79 o 
   5   7   6      192.71      232.36     37.86 o 
  -6   8   6        0.06      -26.76     21.21 o 
  -5   8   6       18.10        3.59     21.87 o 
  -4   8   6       68.76       50.58     22.52 o 
  -3   8   6       60.12       47.97     20.89 o 
  -2   8   6        0.42        4.24     19.25 o 
  -1   8   6       82.70      102.28     16.77 o 
   0   8   6      241.55      210.15     31.17 o 
   1   8   6      189.95      185.84     20.27 o 
   2   8   6        0.45        0.98     20.89 o 
   3   8   6      284.11      239.54     36.88 o 
   4   8   6      215.90      312.64     43.08 o 
  -5   9   6      268.32      332.55     41.45 o 
  -4   9   6      595.60      536.85     46.67 o 
  -3   9   6       19.03       -0.98     23.50 o 
  -2   9   6       82.12       59.07     25.46 o 
  -1   9   6      160.74      148.82     28.39 o 
   0   9   6       18.22        9.11     15.23 o 
   1   9   6       27.73       36.55     23.50 o 
   2   9   6        1.63      -11.10     20.89 o 
  -2  10   6      221.52      203.64     35.90 o 
  -1  10   6      159.77      164.15     32.31 o 
   0 -10   7        0.13       -3.00     18.65 o 
   1 -10   7        5.06      -13.84     24.31 o 
   2 -10   7        1.18      -15.42     18.11 o 
  -3  -9   7       84.13       65.92     28.07 o 
  -2  -9   7        3.59       10.66     16.23 o 
  -1  -9   7      147.75      167.22     24.66 o 
   0  -9   7      189.94      197.85     24.90 o 
   1  -9   7        6.22      -13.64     16.17 o 
   2  -9   7       62.48       47.39     18.59 o 
   3  -9   7       43.31       36.42     20.23 o 
   4  -9   7        3.31       -2.19     17.23 o 
  -5  -8   7      176.10      164.40     47.48 o 
  -4  -8   7      122.01      136.49     22.89 o 
  -3  -8   7        3.14        3.40     14.88 o 
  -2  -8   7      143.28      207.79     23.28 o 
  -1  -8   7     1116.26     1135.51     45.31 o 
   0  -8   7      611.16      618.33     34.24 o 
   1  -8   7        5.49       14.70     17.13 o 
   2  -8   7      261.18      226.83     23.92 o 
   3  -8   7      599.01      529.01     42.75 o 
   4  -8   7      308.80      263.78     24.98 o 
   5  -8   7       38.60       45.04     28.39 o 
   6  -8   7       35.24       39.49     31.00 o 
  -6  -7   7        0.10       -4.13     16.85 o 
  -5  -7   7       18.69       10.88     15.83 o 
  -4  -7   7       11.56       25.87     15.57 o 
  -3  -7   7        1.09       -6.82     12.56 o 
  -2  -7   7      544.14      554.06     28.79 o 
  -1  -7   7      564.92      469.40     67.06 o 
   0  -7   7      191.41      208.21     21.37 o 
   1  -7   7      780.14      773.84     33.54 o 
   2  -7   7      908.49      919.14     35.92 o 
   3  -7   7      227.24      219.99     34.92 o 
   4  -7   7      165.88      163.54     22.35 o 
   5  -7   7       29.21       38.84     25.13 o 
   6  -7   7      322.75      305.14     42.43 o 
  -7  -6   7      104.32      117.59     21.89 o 
  -6  -6   7       83.94       84.04     40.47 o 
  -5  -6   7       22.67       41.83     15.81 o 
  -4  -6   7      355.38      360.95     24.51 o 
  -3  -6   7       60.97       71.51     15.21 o 
  -2  -6   7       35.65       59.02     11.21 o 
  -1  -6   7      754.04      783.07     24.53 o 
   0  -6   7        2.04       -2.87      7.97 o 
   1  -6   7      565.22      549.76     26.46 o 
   2  -6   7       54.08       62.73     13.49 o 
   3  -6   7        5.53       13.05     11.15 o 
   4  -6   7       15.22        1.82     11.06 o 
   5  -6   7      738.74      734.94     49.28 o 
   6  -6   7      673.31      671.96     51.56 o 
   7  -6   7      155.28      157.95     34.27 o 
  -7  -5   7      376.42      415.74     29.54 o 
  -6  -5   7      199.60      200.49     25.13 o 
  -5  -5   7      124.27      158.83     29.53 o 
  -4  -5   7      515.97      562.83     26.93 o 
  -3  -5   7      982.83     1002.28     46.50 o 
  -2  -5   7      210.75      207.56     13.81 o 
  -1  -5   7      114.28      157.29     17.07 o 
   0  -5   7      184.50      208.93     12.63 o 
   1  -5   7      271.27      288.65     13.65 o 
   2  -5   7      536.17      567.76     24.16 o 
   3  -5   7      347.92      327.57     42.92 o 
   4  -5   7      580.04      532.67     29.05 o 
   5  -5   7       59.50       74.08     23.82 o 
   6  -5   7       61.72       74.73     25.78 o 
   7  -5   7        4.54       13.05     23.50 o 
   8  -5   7      119.58      114.22     32.96 o 
  -8  -4   7       70.71       32.81     17.52 o 
  -7  -4   7      392.81      345.60     49.12 o 
  -6  -4   7      162.43      158.92     18.88 o 
  -5  -4   7      259.90      253.63     24.80 o 
  -4  -4   7      973.84     1006.01     32.91 o 
  -3  -4   7      711.88      673.33     25.48 o 
  -2  -4   7      448.67      457.32     16.63 o 
  -1  -4   7     1220.92     1229.15     26.68 o 
   0  -4   7     2078.21     1963.93     47.32 o 
   1  -4   7     2465.13     2352.43     39.48 o 
   2  -4   7      353.00      357.02     13.16 o 
   3  -4   7       50.96       58.23     10.11 o 
   4  -4   7      525.35      504.86     36.55 o 
   5  -4   7      374.33      416.42     36.55 o 
   6  -4   7      179.52      143.92     28.72 o 
   7  -4   7       42.45       88.77     28.72 o 
   8  -4   7        0.85       12.07     25.46 o 
  -8  -3   7       22.23       14.76     15.66 o 
  -7  -3   7        1.37        4.64     12.91 o 
  -6  -3   7      312.70      247.19     20.24 o 
  -5  -3   7      294.74      319.65     60.86 o 
  -4  -3   7       94.63      110.29     14.20 o 
  -3  -3   7      246.37      209.72     14.41 o 
  -2  -3   7       11.55       11.44      5.90 o 
  -1  -3   7     1861.83     1875.20     37.23 o 
   0  -3   7     4283.71     4254.99     97.24 o 
   1  -3   7      518.94      549.35     15.26 o 
   2  -3   7       40.31       52.93      6.27 o 
   3  -3   7     3012.82     3052.45     59.03 o 
   4  -3   7     2252.71     2165.01     75.71 o 
   5  -3   7      238.06      248.68     29.05 o 
   6  -3   7        0.49       -8.49     18.28 o 
   7  -3   7      169.22      215.72     32.64 o 
   8  -3   7      324.42      364.86     41.12 o 
  -9  -2   7      123.03      127.42     21.99 o 
  -8  -2   7       50.29       38.97     16.64 o 
  -7  -2   7       48.56       44.55     13.82 o 
  -6  -2   7      966.86      840.81     76.37 o 
  -5  -2   7      916.36      883.53     29.93 o 
  -4  -2   7       11.71       24.12     11.42 o 
  -3  -2   7      312.92      352.23     16.97 o 
  -2  -2   7        2.17        3.22      4.68 o 
  -1  -2   7      159.11      184.51      9.43 o 
   0  -2   7      686.32      764.26     23.30 o 
   1  -2   7       66.75       65.99      6.14 o 
   2  -2   7      470.75      482.83     12.98 o 
   3  -2   7     1259.36     1313.64     32.84 o 
   4  -2   7      662.71      634.46     22.95 o 
   5  -2   7      159.54      195.48     26.76 o 
   6  -2   7      493.56      551.21     40.14 o 
   7  -2   7      886.43      998.96     56.46 o 
   8  -2   7      264.65      220.29     34.27 o 
  -9  -1   7       77.81       92.43     19.68 o 
  -8  -1   7       19.36       15.78     14.53 o 
  -7  -1   7       81.36       86.37     19.09 o 
  -6  -1   7     1123.38     1141.32     35.84 o 
  -5  -1   7      558.66      551.44     23.06 o 
  -4  -1   7        4.16        2.97      7.14 o 
  -3  -1   7      623.60      561.98     30.02 o 
  -2  -1   7     5496.65     5601.15     81.00 o 
  -1  -1   7      707.06      697.17     17.79 o 
   0  -1   7      677.23      683.78     16.96 o 
   1  -1   7      279.93      315.58     19.58 o 
   2  -1   7      778.70      790.42     31.98 o 
   3  -1   7        0.46       -6.85      8.49 o 
   4  -1   7       90.53       85.83     14.36 o 
   5  -1   7      132.54      133.15     17.95 o 
   6  -1   7        1.27       27.74     19.58 o 
   7  -1   7       74.63       80.93     25.46 o 
   8  -1   7       23.63       13.05     24.15 o 
  -9   0   7        0.38      -10.47     17.13 o 
  -8   0   7       22.18       -2.77     13.38 o 
  -7   0   7      540.34      540.87     26.42 o 
  -6   0   7      516.68      490.65     23.68 o 
  -5   0   7      357.12      347.28     18.92 o 
  -4   0   7      169.86      135.99     11.89 o 
  -3   0   7     2829.92     2877.39     87.46 o 
  -2   0   7      996.34      903.64     38.18 o 
  -1   0   7     2704.82     2560.22     70.49 o 
   0   0   7      881.25      924.22     35.57 o 
   1   0   7     1867.94     1679.72     51.89 o 
   2   0   7      434.26      348.22     22.19 o 
   3   0   7      710.03      630.51     30.68 o 
   4   0   7       22.00       14.69     12.07 o 
   5   0   7      294.59      253.57     24.80 o 
   6   0   7      494.76      482.67     33.29 o 
   8   0   7       37.85        7.18     24.15 o 
  -9   1   7        3.93       34.59     25.46 o 
  -8   1   7       16.77       15.95     13.69 o 
  -7   1   7        1.12       -0.34     11.28 o 
  -6   1   7      378.44      303.45     19.24 o 
  -5   1   7       65.85       56.05     10.73 o 
  -4   1   7      929.35      936.83     27.16 o 
  -3   1   7      537.28      533.03     18.48 o 
  -2   1   7     1909.49     1814.83     47.65 o 
  -1   1   7       80.83       69.53      6.29 o 
   0   1   7     2275.26     2218.86     64.94 o 
   1   1   7     4990.14     5100.85    124.34 o 
   2   1   7     2526.44     2556.30     74.08 o 
   3   1   7       51.15       72.12     15.34 o 
   4   1   7      490.84      477.45     31.00 o 
   5   1   7     1544.57     1641.87     62.99 o 
   6   1   7      145.99      126.62     24.80 o 
   7   1   7       17.46       15.01     20.56 o 
  -9   2   7       60.51       57.11     25.78 o 
  -8   2   7      646.49      625.61     42.10 o 
  -7   2   7      287.41      302.50     20.88 o 
  -6   2   7       42.73       37.98     11.19 o 
  -5   2   7      228.91      228.01     16.03 o 
  -4   2   7      505.92      489.98     19.78 o 
  -3   2   7      315.09      359.88     15.89 o 
  -2   2   7        1.54        2.37      5.31 o 
  -1   2   7       12.70       22.05      5.73 o 
   0   2   7      432.24      443.10     16.32 o 
   1   2   7      895.58      847.86     37.20 o 
   2   2   7      414.04      428.82     28.07 o 
   3   2   7       44.95       42.10     14.69 o 
   4   2   7      961.78      937.28     46.34 o 
   5   2   7      745.03      720.91     43.40 o 
   6   2   7      209.48      225.83     31.33 o 
   7   2   7      386.64      368.12     39.49 o 
   8   2   7      297.83      325.37     41.12 o 
  -9   3   7      212.08      220.61     32.96 o 
  -8   3   7      375.62      369.43     37.53 o 
  -7   3   7      130.88       85.50     23.17 o 
  -6   3   7      149.59      151.45     26.92 o 
  -5   3   7      638.22      661.99     36.06 o 
  -4   3   7     1748.39     1762.85     41.13 o 
  -3   3   7        5.45        8.05      7.05 o 
  -2   3   7      397.93      442.71     17.33 o 
  -1   3   7     2181.72     2179.56     43.23 o 
   0   3   7      909.53      958.69     32.80 o 
   1   3   7      440.93      419.69     28.07 o 
   2   3   7      377.13      360.62     28.72 o 
   3   3   7        3.97       25.46     16.32 o 
   4   3   7      166.77      143.27     25.46 o 
   5   3   7      114.13      146.53     28.07 o 
   6   3   7        4.54       42.10     23.50 o 
   7   3   7        5.04      -26.43     22.84 o 
  -9   4   7       21.52       12.40     25.78 o 
  -8   4   7        5.00       -6.85     21.21 o 
  -7   4   7      155.65      158.28     26.43 o 
  -6   4   7      546.56      497.68     34.92 o 
  -5   4   7     1261.98     1322.63     84.85 o 
  -4   4   7      226.02      229.57     15.57 o 
  -3   4   7        0.26       -2.46      7.24 o 
  -2   4   7     1415.63     1327.64     33.17 o 
  -1   4   7     1106.09     1108.61     29.53 o 
   0   4   7     1515.60     1567.25     66.74 o 
   1   4   7       73.20       72.45     17.30 o 
   2   4   7      918.31      887.02     46.02 o 
   3   4   7     1066.60     1105.35     54.50 o 
   4   4   7        2.51        1.96     17.62 o 
   5   4   7       55.36       34.27     22.84 o 
   6   4   7       17.14      -15.99     21.87 o 
   7   4   7       17.06      -15.01     23.17 o 
  -8   5   7       21.30       16.32     22.52 o 
  -7   5   7        0.02       -8.81     18.93 o 
  -6   5   7      185.69      208.21     27.41 o 
  -5   5   7      359.32      414.14     32.96 o 
  -4   5   7       13.57       11.95     13.54 o 
  -3   5   7      663.95      697.28     25.69 o 
  -2   5   7       81.87       86.03     11.80 o 
  -1   5   7     1218.73     1225.81     33.83 o 
   0   5   7        2.02        9.66      9.79 o 
   1   5   7      311.04      294.69     29.37 o 
   2   5   7     1806.46     1814.51     71.80 o 
   3   5   7      730.83      677.18     45.69 o 
   4   5   7      245.64      256.84     36.22 o 
   5   5   7       12.18      -11.10     20.89 o 
   6   5   7      138.38      215.06     37.20 o 
  -8   6   7        1.50      -16.64     23.17 o 
  -7   6   7      154.97      122.06     28.39 o 
  -6   6   7      368.86      350.50     34.92 o 
  -5   6   7      419.38      389.99     33.61 o 
  -4   6   7       46.09       33.61     18.28 o 
  -3   6   7      252.46      298.24     27.41 o 
  -2   6   7       26.51       18.15     13.54 o 
  -1   6   7       47.50       36.00     11.05 o 
   0   6   7      236.33      216.88     17.42 o 
   1   6   7      488.14      431.11     36.22 o 
   2   6   7      133.82      161.87     28.72 o 
   3   6   7       77.98       47.65     23.82 o 
   4   6   7        1.58       -3.59     20.89 o 
   5   6   7      119.43      171.99     34.92 o 
   6   6   7      196.92      186.35     38.18 o 
  -7   7   7      145.08      223.22     34.59 o 
  -6   7   7      168.24      187.65     32.31 o 
  -5   7   7        9.57       31.00     22.52 o 
  -4   7   7      336.12      308.40     32.64 o 
  -3   7   7      339.46      358.33     32.31 o 
  -2   7   7      480.28      471.73     25.03 o 
  -1   7   7       36.58       25.46     12.46 o 
   0   7   7        7.54       15.01     16.97 o 
   1   7   7      108.56      136.09     26.43 o 
   2   7   7       66.70       42.75     23.50 o 
   3   7   7       15.82        0.98     22.52 o 
   4   7   7        0.51        0.00     22.52 o 
   5   7   7       28.37       38.18     28.07 o 
  -6   8   7        3.10       -5.55     23.17 o 
  -5   8   7      386.90      326.35     36.88 o 
  -4   8   7      586.01      559.04     42.10 o 
  -3   8   7      302.24      237.58     30.35 o 
  -2   8   7        8.49       -1.63     18.28 o 
  -1   8   7      225.31      230.11     21.58 o 
   0   8   7      498.97      520.20     41.77 o 
   1   8   7      170.78      211.47     33.29 o 
   2   8   7       27.46       49.61     25.46 o 
   3   8   7      114.87      106.39     32.64 o 
  -4   9   7       90.47       54.17     27.09 o 
  -3   9   7       16.97       -3.59     21.87 o 
  -2   9   7        8.93      -13.38     20.23 o 
   0   9   7      157.80      161.22     29.37 o 
   1   9   7       45.87       54.50     28.07 o 
   2   9   7       32.31       34.27     27.41 o 
  -3  -9   8       60.83       -0.65     24.48 o 
  -2  -9   8        4.55       31.98     26.76 o 
  -1  -9   8       92.11      133.89     31.98 o 
   0  -9   8      366.38      339.07     47.97 o 
   1  -9   8      270.58      276.45     28.41 o 
   2  -9   8        2.14        6.02     16.78 o 
   3  -9   8      185.51      137.39     34.92 o 
   4  -9   8      161.05      155.67     36.55 o 
  -4  -8   8       19.87       34.07     18.34 o 
  -3  -8   8        5.06      -12.18     14.99 o 
  -2  -8   8       13.22       33.94     22.52 o 
  -1  -8   8        0.32       16.21     15.42 o 
   0  -8   8        2.59       -9.22     14.74 o 
   1  -8   8       25.59       28.98     15.91 o 
   2  -8   8       40.87       35.36     17.00 o 
   3  -8   8      234.65      167.09     33.94 o 
   4  -8   8      182.00      136.41     33.61 o 
   5  -8   8       14.78       34.92     29.37 o 
  -5  -7   8      195.82      250.05     47.65 o 
  -4  -7   8       11.05       24.57     16.21 o 
  -3  -7   8      405.84      404.49     27.00 o 
  -2  -7   8      346.82      360.39     24.22 o 
  -1  -7   8      484.74      519.98     29.46 o 
   0  -7   8      330.13      354.61     27.41 o 
   1  -7   8       44.69       67.07     15.80 o 
   2  -7   8      314.47      293.48     24.02 o 
   3  -7   8      144.29      100.52     27.09 o 
   4  -7   8       61.69       46.34     25.13 o 
   5  -7   8       16.56       46.99     27.41 o 
   6  -7   8        4.96        4.24     26.11 o 
  -6  -6   8      134.77      156.34     28.56 o 
  -5  -6   8       86.59      108.74     28.56 o 
  -4  -6   8        0.08      -17.13     11.42 o 
  -3  -6   8      105.37      140.78     18.00 o 
  -2  -6   8     1197.32     1151.68     31.48 o 
  -1  -6   8      739.40      753.26     27.55 o 
   0  -6   8        0.18      -11.85     10.12 o 
   1  -6   8     1477.67     1395.28     67.88 o 
   2  -6   8     1654.28     1615.40     45.53 o 
   3  -6   8      321.67      349.19     35.25 o 
   4  -6   8      108.66      139.35     29.37 o 
   5  -6   8      136.00      126.95     29.70 o 
   6  -6   8      134.80      136.09     32.64 o 
   7  -6   8       61.85       67.23     31.66 o 
  -7  -5   8        0.20      -13.43     15.08 o 
  -6  -5   8        0.91        8.91     14.42 o 
  -5  -5   8        1.37       -4.76     13.38 o 
  -4  -5   8       34.23       40.40     16.15 o 
  -3  -5   8      278.21      268.38     19.94 o 
  -2  -5   8      267.24      277.38     26.15 o 
  -1  -5   8      164.89      155.66     12.22 o 
   0  -5   8      345.85      315.84     16.25 o 
   1  -5   8     1020.39     1001.34     55.81 o 
   2  -5   8     1028.28     1211.09     55.48 o 
   3  -5   8      127.57      135.76     25.46 o 
   4  -5   8      365.46      306.12     33.61 o 
   5  -5   8      487.07      498.99     41.12 o 
   6  -5   8      716.42      752.24     51.24 o 
   7  -5   8       46.44       71.80     31.00 o 
  -8  -4   8       27.17       41.18     18.88 o 
  -7  -4   8      160.09      182.85     21.56 o 
  -6  -4   8       65.99       45.61     15.33 o 
  -5  -4   8      240.68      227.50     19.58 o 
  -4  -4   8      379.98      398.84     49.61 o 
  -3  -4   8      277.29      305.35     24.15 o 
  -2  -4   8       13.59       17.49      7.59 o 
  -1  -4   8       23.77       12.45      7.09 o 
   0  -4   8       23.12       29.92      7.43 o 
   1  -4   8      224.13      262.84     12.65 o 
   2  -4   8      223.22      220.29     24.80 o 
   3  -4   8      211.61      232.36     27.09 o 
   4  -4   8     1036.28      943.48     49.93 o 
   5  -4   8     1453.88     1415.05     64.62 o 
   6  -4   8      136.79      126.30     28.07 o 
   7  -4   8        0.21       -1.63     24.80 o 
   8  -4   8      148.47      190.91     37.86 o 
  -7  -3   8      160.03      154.57     19.47 o 
  -6  -3   8      269.35      251.06     20.99 o 
  -5  -3   8     1191.08     1127.44     46.34 o 
  -4  -3   8     2323.85     2273.56     51.67 o 
  -3  -3   8      206.12      218.65     15.41 o 
  -2  -3   8      126.85      145.81     10.08 o 
  -1  -3   8      881.14      881.34     23.74 o 
   0  -3   8     1390.31     1420.01     52.52 o 
   1  -3   8      671.39      632.32     22.07 o 
   2  -3   8       20.36       29.05      8.38 o 
   3  -3   8        3.00       -1.31     13.38 o 
   4  -3   8      285.11      201.03     26.43 o 
   5  -3   8      582.02      591.67     42.43 o 
   6  -3   8       13.48       23.82     22.52 o 
   7  -3   8       79.97       87.14     27.41 o 
   8  -3   8       62.58       71.47     30.02 o 
  -8  -2   8       36.80       46.67     16.15 o 
  -7  -2   8        1.14       -3.23     12.45 o 
  -6  -2   8        4.36        1.88     10.96 o 
  -5  -2   8      453.75      492.53     24.48 o 
  -4  -2   8      483.36      468.10     21.00 o 
  -3  -2   8        6.60       10.12      7.81 o 
  -2  -2   8     1145.57     1190.36     24.12 o 
  -1  -2   8     5171.66     5209.93     72.05 o 
   0  -2   8     4056.33     4121.41     75.16 o 
   1  -2   8        0.84        3.37      6.66 o 
   2  -2   8      529.10      542.93     20.69 o 
   3  -2   8     1624.63     1559.45     38.45 o 
   4  -2   8     1243.55     1238.90     34.50 o 
   5  -2   8      173.81      144.57     25.46 o 
   6  -2   8        0.81      -18.60     18.28 o 
   7  -2   8      148.43      127.60     29.70 o 
   8  -2   8       29.47       33.29     28.39 o 
  -9  -1   8       33.42       50.58     26.11 o 
  -8  -1   8        1.83       -7.67     14.08 o 
  -7  -1   8       48.45       44.47     14.53 o 
  -6  -1   8       60.05       36.13     12.44 o 
  -5  -1   8       61.97       65.14     12.34 o 
  -4  -1   8       44.55       32.31     14.03 o 
  -3  -1   8        7.54        8.81     11.42 o 
  -2  -1   8      699.89      675.05     23.19 o 
  -1  -1   8      163.37      150.04      8.05 o 
   0  -1   8       54.48       59.40     12.07 o 
   1  -1   8       65.42       53.52     11.75 o 
   2  -1   8     1749.47     1696.37     53.52 o 
   3  -1   8     2403.50     2435.23     70.49 o 
   4  -1   8      459.82      461.13     27.09 o 
   5  -1   8      195.67      210.17     22.52 o 
   6  -1   8      913.47      914.11     52.22 o 
   7  -1   8      539.91      541.09     44.71 o 
   8  -1   8       71.47       58.09     30.35 o 
  -9   0   8       40.20       44.07     20.56 o 
  -8   0   8       56.93       86.54     18.23 o 
  -7   0   8      207.86      229.93     19.94 o 
  -6   0   8      416.46      417.45     22.95 o 
  -5   0   8       58.38       84.36     17.13 o 
  -4   0   8      136.36      140.17     31.82 o 
  -3   0   8      193.26      220.86     16.32 o 
  -2   0   8      151.43      154.29     11.42 o 
  -1   0   8        6.60        8.81      9.79 o 
   0   0   8        9.43       11.42      9.79 o 
   1   0   8       16.90       26.76     10.77 o 
   2   0   8      662.37      690.56     32.64 o 
   3   0   8      233.35      263.36     22.84 o 
   4   0   8       27.57       34.59     14.03 o 
   5   0   8      192.19      236.28     25.13 o 
   6   0   8     1222.50     1182.69     52.87 o 
   8   0   8       17.40        2.61     25.46 o 
  -9   1   8        0.71        4.59     15.23 o 
  -8   1   8      371.88      385.28     26.87 o 
  -7   1   8      757.23      759.97     31.24 o 
  -6   1   8      436.44      494.54     38.18 o 
  -5   1   8      106.74      107.03     33.94 o 
  -4   1   8      886.04      911.95     47.65 o 
  -3   1   8     3710.85     3609.00     65.36 o 
  -2   1   8     1530.52     1534.65     33.01 o 
  -1   1   8      203.31      239.21     20.56 o 
   0   1   8     1209.96     1149.08     44.06 o 
   1   1   8      412.30      405.98     26.11 o 
   2   1   8      745.55      715.03     35.25 o 
   3   1   8        8.63       17.95     12.40 o 
   4   1   8        3.10        9.46     14.36 o 
   5   1   8      114.16      121.73     21.87 o 
   6   1   8       83.06       79.63     23.17 o 
   7   1   8       58.83       65.27     24.80 o 
  -9   2   8        1.12      -19.91     22.52 o 
  -8   2   8      130.89      119.79     19.37 o 
  -7   2   8       64.88       61.74     15.18 o 
  -6   2   8        4.05        3.93     10.73 o 
  -5   2   8      199.49      202.86     16.01 o 
  -4   2   8     1345.87     1350.75     93.17 o 
  -3   2   8      895.28      849.79     25.16 o 
  -2   2   8       23.15       14.19      6.70 o 
  -1   2   8      684.38      635.08     32.96 o 
   0   2   8     1714.60     1697.35     57.76 o 
   1   2   8     6298.21     6157.58    151.43 o 
   2   2   8      386.45      356.70     28.39 o 
   3   2   8      289.08      381.18     31.66 o 
   4   2   8      317.53      309.71     30.02 o 
   5   2   8      441.99      408.92     36.22 o 
   6   2   8      165.77      171.66     28.72 o 
   7   2   8       16.47      -12.73     21.87 o 
  -9   3   8       47.32       31.33     25.78 o 
  -8   3   8       58.68        5.22     20.89 o 
  -7   3   8       74.98       66.92     15.15 o 
  -6   3   8        0.31        9.26     11.19 o 
  -5   3   8        1.20        2.12      9.92 o 
  -4   3   8      160.94      151.61     13.47 o 
  -3   3   8      250.10      253.62     15.19 o 
  -2   3   8       15.95       14.06      7.29 o 
  -1   3   8      599.87      634.42     34.27 o 
   0   3   8     1809.24     1754.46     61.35 o 
   1   3   8      227.68      171.99     21.54 o 
   2   3   8      417.88      417.40     31.33 o 
   3   3   8     1276.98     1183.02     54.83 o 
   4   3   8      682.81      626.92     43.08 o 
   5   3   8      392.12      330.92     35.90 o 
   6   3   8       27.70        5.22     21.21 o 
   7   3   8      267.63      229.10     36.88 o 
  -8   4   8        4.51      -12.73     20.56 o 
  -7   4   8        4.22      -14.69     17.95 o 
  -6   4   8       98.84      118.75     18.28 o 
  -5   4   8      755.77      715.73     28.13 o 
  -4   4   8      169.02      206.55     16.12 o 
  -3   4   8        1.94        6.66      8.00 o 
  -2   4   8       25.72       35.73     17.30 o 
  -1   4   8       76.40       94.32     17.62 o 
   0   4   8       11.09       -1.96     11.42 o 
   1   4   8       18.80        8.16     13.38 o 
   2   4   8        0.11       -2.61     14.36 o 
   3   4   8        2.61       36.55     19.58 o 
   4   4   8      117.23      150.77     28.39 o 
   5   4   8      157.38      100.52     27.41 o 
   6   4   8       20.62        4.57     24.15 o 
  -8   5   8       56.43       81.59     28.39 o 
  -7   5   8        1.91       -7.18     19.25 o 
  -6   5   8      721.30      786.83     46.34 o 
  -5   5   8      594.56      595.19     31.66 o 
  -4   5   8        4.47       -4.73      9.46 o 
  -3   5   8      249.42      250.86     20.89 o 
  -2   5   8      986.64      987.16     30.48 o 
  -1   5   8      575.31      653.03     39.16 o 
   0   5   8      240.63      236.28     27.41 o 
   1   5   8        7.90       12.40     16.32 o 
   2   5   8      118.41      100.52     23.50 o 
   3   5   8       34.12       61.03     22.19 o 
   4   5   8        3.23       31.33     22.52 o 
   5   5   8        2.35      -25.78     21.54 o 
   6   5   8       15.55       28.07     27.09 o 
  -7   6   8      165.72      174.60     30.68 o 
  -6   6   8      335.50      384.77     36.22 o 
  -5   6   8       43.31       60.37     21.87 o 
  -4   6   8       90.80      100.52     22.52 o 
  -3   6   8      415.41      462.96     23.31 o 
  -2   6   8      563.53      593.48     25.80 o 
  -1   6   8      350.46      262.71     28.39 o 
   0   6   8       16.50        9.14     16.64 o 
   1   6   8      487.95      491.48     38.84 o 
   2   6   8     1065.82     1178.45     62.01 o 
   3   6   8       92.40      124.67     28.07 o 
   4   6   8        7.63       -2.94     21.87 o 
   5   6   8       64.16       52.87     29.70 o 
  -6   7   8       12.93       -3.92     23.17 o 
  -5   7   8       19.36       25.13     20.89 o 
  -4   7   8       16.07       37.53     20.23 o 
  -3   7   8       84.94       82.89     21.87 o 
  -2   7   8      161.84      125.97     23.50 o 
  -1   7   8        6.32        3.59     16.97 o 
   0   7   8      258.94      263.04     32.31 o 
   1   7   8      781.69      740.82     50.26 o 
   2   7   8      199.16      265.65     37.53 o 
   3   7   8       17.69       15.34     24.80 o 
   4   7   8       78.26       16.97     26.43 o 
  -5   8   8        3.25       -1.96     23.50 o 
  -4   8   8      117.17      146.53     29.05 o 
  -1   8   8       11.35       -8.49     19.58 o 
   0   8   8        1.77      -15.66     19.91 o 
   1   8   8       19.46       62.33     24.80 o 
   2   8   8       10.77       -6.20     22.19 o 
   3   8   8        5.06       -7.18     25.13 o 
   0   9   8      166.36      103.13     28.07 o 
   1   9   8       35.63       49.61     28.72 o 
  -2  -9   9       15.85        4.57     25.46 o 
  -1  -9   9       42.53       15.14     18.92 o 
   0  -9   9      157.84      146.11     24.41 o 
   1  -9   9      162.58      192.55     39.81 o 
   2  -9   9       24.29       38.84     31.66 o 
   3  -9   9        1.05       13.05     28.39 o 
  -4  -8   9       80.02       95.17     29.70 o 
  -3  -8   9       67.16       60.11     19.60 o 
  -2  -8   9       23.08       27.74     23.17 o 
  -1  -8   9      676.53      725.78     41.12 o 
   0  -8   9      700.14      738.57     57.11 o 
   1  -8   9      104.82      144.25     32.96 o 
   2  -8   9       12.78      -14.36     23.82 o 
   3  -8   9      506.31      428.17     48.30 o 
   4  -8   9      514.67      524.44     50.58 o 
  -5  -7   9       42.66       53.64     19.65 o 
  -4  -7   9        1.69       -5.39     16.21 o 
  -3  -7   9       35.19       40.47     16.38 o 
  -2  -7   9       56.41       47.02     15.90 o 
  -1  -7   9      218.37      187.26     21.81 o 
   0  -7   9      100.20      145.19     20.40 o 
   1  -7   9        0.44      -26.43     17.62 o 
   2  -7   9      297.89      278.70     36.55 o 
   3  -7   9      732.35      724.17     53.20 o 
   4  -7   9      372.95      335.81     40.47 o 
   5  -7   9       17.60       30.68     26.76 o 
  -6  -6   9      173.85      184.32     24.31 o 
  -5  -6   9       86.03      115.74     20.27 o 
  -4  -6   9        7.06        7.22     14.72 o 
  -3  -6   9       81.46      101.99     17.63 o 
  -2  -6   9       96.27      115.36     23.33 o 
  -1  -6   9        0.96       -4.97      9.40 o 
   0  -6   9        7.16       13.38     18.28 o 
   1  -6   9       47.93       75.71     23.82 o 
   2  -6   9        0.29       -1.31     17.62 o 
   3  -6   9      131.97      136.74     28.07 o 
   4  -6   9        5.68       -1.63     21.21 o 
   5  -6   9      162.38      201.03     34.27 o 
   6  -6   9      204.11      212.45     36.88 o 
  -7  -5   9      118.49      132.22     22.02 o 
  -6  -5   9      205.68      222.64     23.14 o 
  -5  -5   9       59.92       61.29     16.87 o 
  -4  -5   9      500.66      543.44     45.04 o 
  -3  -5   9     2208.98     2136.38     52.96 o 
  -2  -5   9     1156.34     1107.93     50.26 o 
  -1  -5   9      357.66      391.45     17.71 o 
   0  -5   9      306.80      307.86     38.84 o 
   1  -5   9      143.34      133.15     23.50 o 
   2  -5   9       17.16       24.80     17.95 o 
   3  -5   9      112.79      125.97     24.80 o 
   4  -5   9       46.93       41.12     21.54 o 
   5  -5   9        1.54        7.18     22.52 o 
   6  -5   9       26.48       25.46     24.15 o 
   7  -5   9        2.05       21.54     30.02 o 
  -7  -4   9       64.65       60.60     17.76 o 
  -6  -4   9       76.03       50.08     15.47 o 
  -5  -4   9       29.11       29.63     22.52 o 
  -4  -4   9      393.32      315.01     38.02 o 
  -3  -4   9      634.53      649.40     26.15 o 
  -2  -4   9      627.92      637.36     25.31 o 
  -1  -4   9      132.95      147.92     11.60 o 
   0  -4   9     1306.81     1306.07     35.79 o 
   1  -4   9     2485.53     2459.72    108.19 o 
   2  -4   9     1557.36     1449.00     60.37 o 
   3  -4   9      224.00      297.96     30.35 o 
   4  -4   9      619.24      623.66     42.75 o 
   5  -4   9      871.33      767.90     49.61 o 
   6  -4   9      343.53      366.82     42.10 o 
   7  -4   9        6.68      -32.96     24.48 o 
  -8  -3   9      199.77      145.42     34.59 o 
  -7  -3   9       25.89       35.40     15.61 o 
  -6  -3   9       56.42       42.82     14.41 o 
  -5  -3   9      100.50      116.05     16.03 o 
  -4  -3   9       45.36       43.90     12.03 o 
  -3  -3   9        8.44        9.30      9.15 o 
  -2  -3   9      173.99      183.07     11.72 o 
  -1  -3   9      483.50      526.34     21.58 o 
   0  -3   9      932.90      999.22     30.06 o 
   1  -3   9      370.84      375.52     18.72 o 
   2  -3   9      269.68      266.95     16.47 o 
   3  -3   9      655.56      737.88     42.75 o 
   4  -3   9     1248.17     1133.41     55.15 o 
   5  -3   9     1289.52     1160.83     59.07 o 
   6  -3   9       15.49       40.14     24.15 o 
   7  -3   9       89.58      142.94     31.66 o 
  -8  -2   9       62.99       67.52     17.52 o 
  -7  -2   9        7.95        3.93     16.81 o 
  -6  -2   9      362.28      395.18     24.28 o 
  -5  -2   9      312.02      335.13     29.86 o 
  -4  -2   9      484.96      495.69     27.90 o 
  -3  -2   9      143.21      146.59     13.17 o 
  -2  -2   9       72.34       69.91      8.29 o 
  -1  -2   9      987.32     1017.91     29.41 o 
   0  -2   9       84.30       87.88     10.92 o 
   1  -2   9       23.23       20.90      8.54 o 
   2  -2   9      342.29      354.16     20.72 o 
   3  -2   9        3.04       -7.28      8.21 o 
   4  -2   9      905.47      950.66     50.26 o 
   5  -2   9       29.59       37.86     21.54 o 
   6  -2   9      109.63      148.82     29.37 o 
   7  -2   9      219.75      288.49     38.84 o 
  -8  -1   9       35.58       59.07     25.46 o 
  -7  -1   9       33.18        9.14     18.93 o 
  -6  -1   9      427.97      407.31     61.19 o 
  -5  -1   9      719.16      695.78     40.14 o 
  -4  -1   9      220.01      210.82     23.82 o 
  -3  -1   9        3.24       -5.74      6.82 o 
  -2  -1   9     4209.49     4254.20     77.97 o 
  -1  -1   9     2834.47     2843.16     80.93 o 
   0  -1   9      172.22      178.51     19.25 o 
   1  -1   9        7.16        9.79     10.44 o 
   2  -1   9     1380.85     1340.65     47.97 o 
   3  -1   9       23.63       26.76     13.05 o 
   4  -1   9       59.27       79.63     16.64 o 
   6  -1   9      159.43      194.83     31.66 o 
   7  -1   9        0.23       19.91     25.46 o 
  -8   0   9        1.22       -0.94     14.41 o 
  -7   0   9       34.96       47.41     14.98 o 
  -6   0   9      239.58      230.57     19.75 o 
  -5   0   9      283.68      337.06     20.44 o 
  -4   0   9       17.50        3.89      7.99 o 
  -3   0   9      857.42      844.23     25.17 o 
  -2   0   9     2441.99     2513.88     76.37 o 
  -1   0   9     2505.76     2438.82     73.43 o 
   0   0   9       16.80       28.39     12.40 o 
   1   0   9     1212.46     1210.76     46.02 o 
   2   0   9     1483.76     1541.68     54.83 o 
   3   0   9     1953.72     1923.51     63.96 o 
   4   0   9       29.76        5.55     13.38 o 
   5   0   9       18.56       -3.59     15.34 o 
  -8   1   9       12.02       16.04     22.35 o 
  -7   1   9      136.21      144.03     22.35 o 
  -6   1   9       23.77       25.25     12.10 o 
  -5   1   9       80.65      119.04     14.17 o 
  -4   1   9        1.40       -5.69      7.92 o 
  -3   1   9       14.90       14.27      7.73 o 
  -2   1   9      618.14      597.55     33.29 o 
  -1   1   9       22.13       13.05     11.10 o 
   0   1   9     1112.91     1140.59     46.67 o 
   1   1   9     1265.64     1313.89     50.58 o 
   2   1   9     1271.94     1157.89     47.65 o 
   3   1   9      161.70      137.07     20.56 o 
   4   1   9        1.42        2.28     15.34 o 
   5   1   9     1056.31     1106.98     53.52 o 
   6   1   9      819.51      727.11     46.34 o 
  -8   2   9      278.16      266.89     23.77 o 
  -7   2   9      359.30      356.02     24.11 o 
  -6   2   9       93.13      100.75     14.85 o 
  -5   2   9      584.02      579.73     24.58 o 
  -4   2   9      612.53      633.58     23.79 o 
  -3   2   9      682.08      732.61     30.02 o 
  -2   2   9       72.26       74.73     16.32 o 
  -1   2   9       65.38       54.50     15.66 o 
   0   2   9       59.43       76.04     16.64 o 
   1   2   9       27.78       55.81     16.64 o 
   2   2   9      173.36      172.97     22.52 o 
   3   2   9        1.00       21.87     15.99 o 
   4   2   9      244.68      262.39     29.70 o 
   5   2   9      261.80      315.91     34.92 o 
   6   2   9      211.25      231.38     31.98 o 
   7   2   9        0.52       30.68     23.82 o 
  -8   3   9      157.69      202.01     30.02 o 
  -7   3   9      299.66      313.19     23.53 o 
  -6   3   9      134.55      136.21     23.33 o 
  -5   3   9      326.38      321.21     20.14 o 
  -4   3   9     1048.80     1157.27     62.82 o 
  -3   3   9      381.51      441.88     31.33 o 
  -2   3   9       44.81       53.85     15.66 o 
  -1   3   9     1259.88     1225.77     50.58 o 
   0   3   9     2229.53     2317.74     76.04 o 
   1   3   9     1553.19     1574.31     61.35 o 
   2   3   9       79.45       89.09     20.89 o 
   3   3   9      610.87      612.56     40.79 o 
   4   3   9       52.29       44.71     20.89 o 
   5   3   9        0.78       34.27     22.19 o 
   6   3   9       22.33       37.20     24.48 o 
   7   3   9       91.68       93.01     31.33 o 
  -8   4   9       22.60       13.71     22.52 o 
  -7   4   9       11.73       11.75     20.23 o 
  -6   4   9      137.44      109.33     16.54 o 
  -5   4   9      330.21      381.44     22.79 o 
  -4   4   9       31.96       33.69     10.90 o 
  -3   4   9      144.78      160.89     22.52 o 
  -2   4   9      740.52      757.79     41.45 o 
  -1   4   9      841.96      762.03     41.12 o 
   0   4   9     1935.63     1797.54     66.90 o 
   1   4   9      159.05      168.72     24.48 o 
   2   4   9      117.66      139.35     25.13 o 
   3   4   9      238.93      251.94     32.96 o 
   4   4   9      476.25      527.38     46.02 o 
   5   4   9       87.31      121.73     31.33 o 
   6   4   9        3.19      -11.75     23.17 o 
  -7   5   9       62.11       32.96     24.48 o 
  -6   5   9       19.71       13.05     18.93 o 
  -5   5   9      103.51      100.45     26.27 o 
  -4   5   9       14.02       37.01     12.59 o 
  -3   5   9        1.09       11.42     14.69 o 
  -2   5   9        8.24       30.68     15.99 o 
  -1   5   9      774.27      668.69     40.14 o 
   0   5   9       12.21        0.00     15.34 o 
   1   5   9      246.49      257.49     31.33 o 
   2   5   9      553.50      537.17     41.45 o 
   3   5   9      713.27      737.88     51.56 o 
   4   5   9      158.18      168.72     32.64 o 
   5   5   9        0.07       13.71     25.13 o 
  -7   6   9      286.79      250.96     35.90 o 
  -6   6   9      306.20      322.11     35.90 o 
  -5   6   9      182.66      169.38     27.41 o 
  -4   6   9        2.02        1.96     15.99 o 
  -3   6   9      201.00      224.20     29.05 o 
  -2   6   9        2.18       -2.61     15.99 o 
  -1   6   9      156.89      169.70     27.09 o 
   0   6   9       20.78        5.22     17.95 o 
   1   6   9        5.24        9.46     19.58 o 
   2   6   9       22.59       39.16     22.52 o 
   3   6   9       16.33       12.07     21.87 o 
   4   6   9        0.33      -31.33     23.17 o 
  -6   7   9      143.05      165.46     30.35 o 
  -3   7   9      440.45      347.56     34.59 o 
  -2   7   9      430.28      514.65     40.47 o 
  -1   7   9       34.29       30.68     21.21 o 
   0   7   9      103.51       73.10     24.15 o 
   1   7   9      407.74      427.85     41.45 o 
   2   7   9      208.71      230.08     35.57 o 
   3   7   9       63.91       70.17     29.05 o 
  -1   8   9       19.75       -3.26     19.25 o 
   0   8   9      367.88      298.61     37.20 o 
   1   8   9      225.15      191.24     33.94 o 
   2   8   9       71.40       85.83     31.98 o 
  -3  -8  10       13.92        1.96     23.50 o 
   0  -8  10       27.95       33.61     28.07 o 
   1  -8  10        3.23       22.19     27.74 o 
   2  -8  10       10.04       13.05     28.07 o 
   3  -8  10       36.62       59.07     30.68 o 
  -4  -7  10      311.37      343.32     40.14 o 
  -3  -7  10       25.02       20.49     16.73 o 
  -2  -7  10      209.48      196.46     29.70 o 
  -1  -7  10      837.90      896.16     55.48 o 
   0  -7  10      156.60      161.22     32.31 o 
   1  -7  10       11.29        4.90     24.15 o 
   2  -7  10       64.83       58.09     27.74 o 
   3  -7  10      290.93      267.61     37.86 o 
   4  -7  10      182.96      250.96     39.49 o 
   5  -7  10       40.81       36.55     26.76 o 
  -5  -6  10      178.88      152.70     22.30 o 
  -4  -6  10        2.50        5.46     14.96 o 
  -3  -6  10      110.98      131.89     37.69 o 
  -2  -6  10      570.36      557.41     38.84 o 
  -1  -6  10      210.73      242.87     20.78 o 
   0  -6  10       33.72       44.06     21.87 o 
   1  -6  10       13.16      -12.40     18.28 o 
   2  -6  10      411.96      434.05     40.79 o 
   3  -6  10      554.75      658.57     47.97 o 
   4  -6  10      259.12      261.08     37.20 o 
   5  -6  10        8.12       38.18     26.43 o 
   6  -6  10      160.01       95.95     31.98 o 
  -6  -5  10       16.75       26.45     16.49 o 
  -5  -5  10        0.35      -18.15     13.79 o 
  -4  -5  10        5.95       -6.63     13.20 o 
  -3  -5  10      167.79      177.59     18.44 o 
  -2  -5  10       43.88       55.15     19.58 o 
  -1  -5  10       62.91       66.35     14.22 o 
   0  -5  10       34.13       12.94     11.19 o 
   1  -5  10      298.15      267.28     31.00 o 
   2  -5  10     1138.92     1155.28     57.76 o 
   3  -5  10      589.26      523.14     41.45 o 
   4  -5  10       27.84       -0.98     20.56 o 
   5  -5  10      343.67      363.55     40.14 o 
   6  -5  10      468.61      502.25     49.28 o 
  -6  -4  10       98.28      102.24     18.95 o 
  -5  -4  10       16.70       20.96     13.96 o 
  -4  -4  10      132.88      175.25     18.55 o 
  -3  -4  10      972.24      939.56     47.65 o 
  -2  -4  10      387.14      415.77     32.96 o 
  -1  -4  10       41.20       49.26     12.22 o 
   0  -4  10      223.63      226.50     17.75 o 
   1  -4  10       56.59       38.82     12.07 o 
   2  -4  10        0.13        5.87     16.97 o 
   3  -4  10       62.41       52.87     21.54 o 
   4  -4  10      177.96      176.88     29.05 o 
   5  -4  10      244.17      223.55     33.94 o 
   6  -4  10       90.23       84.20     30.02 o 
   7  -4  10       40.63       16.97     28.72 o 
  -7  -3  10        2.67        1.97     14.62 o 
  -6  -3  10       19.57       27.95     13.72 o 
  -5  -3  10       68.95       49.74     14.18 o 
  -4  -3  10     1398.99     1506.43     56.46 o 
  -3  -3  10     2722.03     2617.66     84.20 o 
  -2  -3  10      555.23      562.30     35.25 o 
  -1  -3  10      256.57      290.94     24.97 o 
   0  -3  10     1316.80     1381.40     37.92 o 
   1  -3  10     1075.82     1084.15     33.03 o 
   2  -3  10        4.75       -0.01     10.77 o 
   3  -3  10       76.28       73.10     22.52 o 
   4  -3  10      101.02       85.83     23.17 o 
   5  -3  10      315.75      402.06     40.14 o 
   6  -3  10       70.43       50.26     26.11 o 
   7  -3  10       41.23       57.11     31.00 o 
  -8  -2  10       16.45        2.99     15.88 o 
  -7  -2  10       17.22       22.03     14.54 o 
  -6  -2  10        0.78       -6.36     12.00 o 
  -5  -2  10      110.32       86.62     14.54 o 
  -4  -2  10      378.17      342.29     20.26 o 
  -3  -2  10       53.79       65.60     18.28 o 
  -2  -2  10      771.13      789.77     40.14 o 
  -1  -2  10     1455.12     1444.39     37.95 o 
   0  -2  10     1310.57     1293.95     59.89 o 
   1  -2  10      328.51      344.50     19.74 o 
   2  -2  10       39.08       52.51     20.23 o 
   3  -2  10      437.32      491.72     23.26 o 
   4  -2  10      616.01      674.57     44.38 o 
   5  -2  10      569.27      574.38     44.06 o 
   6  -2  10        0.42       -1.96     22.52 o 
   7  -2  10       71.31       88.11     31.33 o 
  -8  -1  10        5.67       28.39     23.17 o 
  -7  -1  10       38.45       28.72     21.54 o 
  -6  -1  10      147.41      126.95     25.13 o 
  -5  -1  10      247.25      257.49     29.05 o 
  -4  -1  10       93.14      107.70     20.56 o 
  -3  -1  10       24.71       22.19     15.34 o 
  -2  -1  10      788.94      790.61     26.35 o 
  -1  -1  10      555.50      582.20     38.02 o 
   0  -1  10      578.67      549.25     31.66 o 
   1  -1  10       55.92       63.31     15.34 o 
   2  -1  10      416.98      466.03     30.35 o 
   3  -1  10      302.92      318.19     26.43 o 
   4  -1  10      881.14      882.12     42.43 o 
   6  -1  10       99.30      166.11     32.96 o 
   7  -1  10      499.63      446.45     47.32 o 
  -8   0  10        4.86      -17.32     27.74 o 
  -7   0  10       86.91      105.12     17.42 o 
  -6   0  10      937.94      958.74     33.92 o 
  -5   0  10      673.43      674.59     27.18 o 
  -4   0  10        1.94       11.42     14.69 o 
  -3   0  10       78.42       68.86     17.95 o 
  -2   0  10      553.98      544.35     33.94 o 
  -1   0  10     1114.47     1070.43     46.02 o 
   0   0  10      132.98      158.28     20.89 o 
   1   0  10       35.90       25.46     14.03 o 
   2   0  10       11.98       12.07     13.38 o 
   3   0  10      216.47      268.59     26.76 o 
   4   0  10        0.68       10.77     15.66 o 
   5   0  10        9.10       -6.53     15.66 o 
  -8   1  10       68.43       85.82     20.23 o 
  -7   1  10      286.23      308.95     36.55 o 
  -6   1  10      169.02      195.57     22.68 o 
  -5   1  10        4.75        7.15     10.87 o 
  -4   1  10      689.15      560.02     36.88 o 
  -3   1  10     1050.84      992.76     46.34 o 
  -1   1  10     3006.70     2918.88     87.14 o 
   0   1  10      120.99      124.99     19.58 o 
   1   1  10     1333.48     1301.16     52.54 o 
   2   1  10      461.15      489.53     33.94 o 
   3   1  10      297.71      266.30     27.41 o 
   4   1  10       23.19       15.99     16.97 o 
   5   1  10       31.18       26.76     18.93 o 
   6   1  10       21.64       10.12     19.91 o 
  -8   2  10       45.61       47.63     16.95 o 
  -7   2  10       13.52        3.49     14.85 o 
  -6   2  10       10.44       10.85     12.44 o 
  -5   2  10        0.26        1.63     15.99 o 
  -4   2  10      252.50      215.06     26.76 o 
  -3   2  10      458.00      551.53     35.57 o 
  -2   2  10      363.81      413.16     30.68 o 
  -1   2  10        7.77       -2.94     12.40 o 
   0   2  10     4026.16     3729.20    106.39 o 
   1   2  10     2305.85     2302.07     77.02 o 
   2   2  10      346.46      360.29     31.98 o 
   3   2  10        9.59       10.77     16.64 o 
   4   2  10       96.52       96.60     24.48 o 
   5   2  10      446.45      460.15     40.47 o 
   6   2  10      129.88      144.57     29.37 o 
  -8   3  10       73.11       43.40     23.50 o 
  -7   3  10      119.63      123.35     18.11 o 
  -6   3  10        3.14       16.11     12.70 o 
  -5   3  10       63.43       39.81     19.91 o 
  -4   3  10       57.83       65.27     20.56 o 
  -3   3  10       43.14       42.10     17.62 o 
  -2   3  10      100.69       78.00     18.60 o 
  -1   3  10      173.92      203.64     24.80 o 
   0   3  10      405.74      405.98     31.98 o 
   1   3  10      280.45      244.76     27.74 o 
   2   3  10       71.95       78.98     21.54 o 
   3   3  10        6.10       20.23     18.28 o 
   4   3  10      434.95      358.99     37.53 o 
   5   3  10      300.30      331.57     38.51 o 
   6   3  10       54.64       62.01     27.74 o 
  -7   4  10      133.39      156.00     28.39 o 
  -6   4  10       62.79       42.66     22.52 o 
  -5   4  10      709.10      647.81     42.10 o 
  -4   4  10      496.89      556.43     38.18 o 
  -3   4  10       26.64       26.43     16.97 o 
  -2   4  10        4.40        3.59     15.99 o 
  -1   4  10      176.37      192.22     26.43 o 
   0   4  10       67.00       44.71     18.93 o 
   1   4  10       77.73       92.36     21.87 o 
   2   4  10        6.26       -5.22     16.97 o 
   3   4  10       61.35       83.22     26.11 o 
   4   4  10       78.94      104.76     29.70 o 
   5   4  10       14.69       19.25     27.09 o 
  -7   5  10       54.01       51.56     23.82 o 
  -5   5  10      328.95      347.56     35.57 o 
  -4   5  10       28.90        8.81     17.95 o 
  -3   5  10        6.30        5.55     16.32 o 
  -2   5  10      565.13      516.94     37.20 o 
  -1   5  10      692.49      689.58     43.08 o 
   0   5  10      716.41      693.17     44.38 o 
   1   5  10       57.70       88.11     23.82 o 
   2   5  10       32.54       19.25     19.91 o 
   3   5  10      203.45      203.97     33.61 o 
   4   5  10       78.77       93.66     29.70 o 
   5   5  10        0.05        8.81     25.46 o 
  -4   6  10        3.87       -0.65     18.28 o 
  -3   6  10      290.19      303.83     32.31 o 
  -2   6  10      571.16      496.71     38.18 o 
  -1   6  10      528.46      538.15     40.14 o 
   0   6  10        0.55       12.40     19.25 o 
   1   6  10      128.56      116.83     27.09 o 
   2   6  10      627.32      630.51     48.63 o 
   3   6  10      426.90      513.02     48.30 o 
   4   6  10       28.62       76.04     30.68 o 
  -3   7  10       33.18       15.34     21.21 o 
  -2   7  10        5.20      -15.01     19.25 o 
  -1   7  10       36.22       44.06     21.87 o 
   0   7  10       12.83       -5.55     19.58 o 
   1   7  10      116.50       80.61     27.41 o 
   2   7  10      262.96      263.69     40.14 o 
   3   7  10       21.72       15.99     26.76 o 
  -2   8  10       70.86       80.61     27.41 o 
  -1   8  10        3.57        6.85     21.87 o 
   0   8  10       15.93      -16.97     21.87 o 
   0  -8  11      106.22      174.60     36.55 o 
   1  -8  11      195.05      242.48     40.47 o 
   2  -8  11        6.19      -14.69     26.43 o 
  -4  -7  11       14.47      -10.77     24.80 o 
  -3  -7  11        5.39       15.01     25.13 o 
   0  -7  11        5.35       -5.87     20.89 o 
   1  -7  11       41.60       71.47     27.41 o 
   2  -7  11      134.00      148.82     32.64 o 
   3  -7  11      259.95      164.48     34.59 o 
   4  -7  11      276.87      326.68     41.77 o 
  -5  -6  11      306.30      292.08     40.14 o 
  -4  -6  11      211.64      239.21     36.88 o 
  -3  -6  11       10.52        6.85     20.89 o 
  -2  -6  11      468.67      487.89     38.18 o 
   0  -6  11       56.17       35.25     23.50 o 
   1  -6  11       72.87       62.01     25.13 o 
   2  -6  11        1.16        4.24     22.19 o 
   3  -6  11        2.05       -5.87     22.52 o 
   4  -6  11        3.72        7.18     22.52 o 
   5  -6  11        4.47       -8.16     24.80 o 
  -6  -5  11      107.53      109.35     31.17 o 
  -5  -5  11      173.12      215.06     35.57 o 
  -4  -5  11        9.41       -1.63     19.91 o 
  -3  -5  11      282.45      248.03     31.00 o 
  -2  -5  11      625.31      610.28     39.49 o 
  -1  -5  11      587.23      600.67     28.28 o 
   0  -5  11        0.60        0.77     12.89 o 
   1  -5  11      198.85      239.21     31.33 o 
   2  -5  11      787.91      771.17     48.95 o 
   3  -5  11      797.30      792.05     51.24 o 
   4  -5  11       86.29      104.43     29.05 o 
   5  -5  11        4.85        2.61     24.80 o 
  -6  -4  11       35.89       15.94     15.98 o 
  -5  -4  11       29.45        9.46     21.87 o 
  -4  -4  11       88.92      103.13     24.48 o 
  -3  -4  11      730.82      779.32     46.67 o 
  -2  -4  11      615.33      538.80     37.20 o 
  -1  -4  11       30.27       33.83     12.58 o 
   0  -4  11      364.30      354.81     36.39 o 
   1  -4  11      806.23      901.29     32.01 o 
   2  -4  11      230.59      255.86     31.33 o 
   3  -4  11      153.97      170.35     30.02 o 
   4  -4  11      254.29      190.59     31.33 o 
   5  -4  11      366.01      290.45     38.18 o 
   6  -4  11      181.93      240.52     38.18 o 
  -7  -3  11       57.58       64.13     18.19 o 
  -6  -3  11       12.39       36.88     22.19 o 
  -5  -3  11       60.14       79.30     22.84 o 
  -4  -3  11       13.21       27.09     18.93 o 
  -3  -3  11        1.83      -15.66     15.01 o 
  -2  -3  11        8.82        8.81     15.99 o 
  -1  -3  11       56.10       61.65     13.27 o 
   0  -3  11      239.29      266.05     18.80 o 
   1  -3  11        6.85       -3.28     10.12 o 
   2  -3  11      225.31      256.97     40.47 o 
   3  -3  11       52.45       99.21     25.13 o 
   4  -3  11      550.10      629.86     45.69 o 
   5  -3  11      521.08      539.13     46.99 o 
   6  -3  11      126.22      114.55     31.98 o 
  -7  -2  11       85.31       91.08     20.72 o 
  -6  -2  11       89.04       81.91     24.15 o 
  -5  -2  11      290.58      307.42     32.64 o 
  -3  -2  11      346.62      326.02     31.00 o 
  -2  -2  11        2.69       -6.85     13.38 o 
  -1  -2  11      168.17      173.63     22.19 o 
   0  -2  11      918.31      927.95     31.26 o 
   1  -2  11       71.47       82.19     13.85 o 
   2  -2  11        7.65       -3.15      9.80 o 
   3  -2  11      241.59      202.79     18.03 o 
   4  -2  11      111.02       87.79     25.46 o 
   5  -2  11        2.96       14.36     21.87 o 
   6  -2  11        1.77        4.24     25.78 o 
  -7  -1  11        8.77      -19.03     12.69 o 
  -6  -1  11      261.82      326.02     36.22 o 
  -5  -1  11      679.71      619.41     42.43 o 
  -4  -1  11      455.44      490.83     37.20 o 
  -3  -1  11      248.22      215.39     26.11 o 
  -2  -1  11       54.27       55.48     18.28 o 
  -1  -1  11      872.00      943.32     31.15 o 
   0  -1  11      614.60      619.09     36.55 o 
   1  -1  11      228.91      267.61     26.11 o 
   2  -1  11      455.95      425.56     30.02 o 
   3  -1  11      219.84      198.09     23.50 o 
   4  -1  11      449.59      406.31     32.64 o 
   5  -1  11      136.88      152.41     30.35 o 
   6  -1  11       48.35        5.22     27.09 o 
  -8   0  11       17.30        0.89     15.23 o 
  -7   0  11       14.49       12.06     14.49 o 
  -6   0  11       21.28       13.05     18.28 o 
  -5   0  11       13.98        0.33     17.30 o 
  -4   0  11        1.09      -14.36     15.01 o 
  -3   0  11       14.09        4.90     15.01 o 
  -2   0  11     1297.21     1295.28     54.83 o 
  -1   0  11     2583.07     2620.27     82.89 o 
   0   0  11      157.05      172.97     22.52 o 
   1   0  11      274.69      289.80     27.09 o 
   2   0  11      652.23      630.84     36.88 o 
   3   0  11     1372.73     1406.57     57.11 o 
   4   0  11       42.51       49.28     18.60 o 
   5   0  11        3.04        5.55     17.95 o 
  -8   1  11       12.90        2.82     31.98 o 
  -7   1  11      360.24      260.75     34.59 o 
  -6   1  11      263.29      178.84     30.02 o 
  -5   1  11      252.65      337.77     33.94 o 
  -4   1  11        9.14       -6.85     15.99 o 
  -3   1  11       47.90       35.57     17.62 o 
  -2   1  11      300.08      278.38     28.07 o 
  -1   1  11       41.31       43.08     16.97 o 
   0   1  11       27.30       25.46     15.99 o 
   1   1  11       45.26       31.98     16.64 o 
   2   1  11      478.84      457.54     33.94 o 
   3   1  11      141.23      151.75     25.46 o 
   4   1  11       13.54        5.22     17.30 o 
   5   1  11      183.25      159.59     27.41 o 
   6   1  11      259.78      334.18     36.22 o 
  -7   2  11      276.50      320.80     38.18 o 
  -6   2  11      193.41      185.69     30.02 o 
  -5   2  11        3.79       -8.81     16.32 o 
  -4   2  11      188.24      195.81     28.07 o 
  -3   2  11     1126.28     1158.22     53.52 o 
  -2   2  11      580.59      602.12     37.86 o 
  -1   2  11      135.19      178.19     23.82 o 
   0   2  11       59.02       59.72     18.28 o 
   1   2  11      617.39      547.29     37.20 o 
   2   2  11       57.91       72.12     21.21 o 
   3   2  11        8.82        9.14     17.62 o 
   4   2  11        2.08        0.00     19.91 o 
   5   2  11        7.88        4.24     20.56 o 
   6   2  11       15.22       12.40     23.82 o 
  -7   3  11      102.41      119.12     30.35 o 
  -6   3  11       54.93       38.51     24.15 o 
  -5   3  11      163.70      152.08     27.09 o 
  -4   3  11     1213.46     1196.40     56.78 o 
  -3   3  11      775.34      779.65     45.69 o 
  -2   3  11       98.66      175.25     25.46 o 
  -1   3  11       16.81       21.87     16.64 o 
   0   3  11       84.38       89.09     20.89 o 
   1   3  11       54.31       62.99     21.87 o 
   2   3  11      158.81      148.49     26.43 o 
   3   3  11       21.74       16.32     20.23 o 
   4   3  11      107.81      107.04     27.09 o 
   5   3  11      262.88      270.22     36.88 o 
  -6   4  11        1.04        3.92     20.89 o 
  -5   4  11       12.66       36.88     21.21 o 
  -4   4  11       26.08       45.04     21.87 o 
  -3   4  11      141.48      149.14     25.13 o 
  -2   4  11      186.50      161.87     25.46 o 
  -1   4  11      583.98      531.62     38.51 o 
   0   4  11     1051.15     1083.16     54.50 o 
   1   4  11     1097.10     1017.56     54.17 o 
   2   4  11        2.15       11.10     19.58 o 
   3   4  11      219.39      167.74     31.33 o 
   4   4  11      377.30      505.84     47.97 o 
   5   4  11       72.66       68.86     30.68 o 
  -5   5  11      104.80       74.08     25.13 o 
  -4   5  11       25.21       36.22     21.21 o 
  -3   5  11      129.56      146.86     28.07 o 
  -2   5  11       22.99       35.57     19.58 o 
  -1   5  11        0.60        7.51     19.25 o 
   0   5  11       75.76       88.11     23.82 o 
   1   5  11       78.91       51.56     22.84 o 
   2   5  11        8.30       22.19     20.89 o 
   3   5  11      220.31      253.57     37.53 o 
   4   5  11      170.62      187.98     36.55 o 
  -4   6  11       76.26       48.30     23.50 o 
  -3   6  11       31.24       10.44     20.89 o 
  -2   6  11      317.59      299.26     33.94 o 
  -1   6  11      436.91      410.87     39.49 o 
   0   6  11       38.04       80.93     27.09 o 
   1   6  11       25.61       29.37     23.17 o 
   2   6  11        4.42        3.59     22.84 o 
   3   6  11       15.22       28.39     26.43 o 
  -3   7  11      312.26      315.58     35.90 o 
  -2   7  11      505.53      583.84     47.65 o 
  -1   7  11       55.41       23.82     23.17 o 
   0   7  11       12.51      -22.84     20.23 o 
   1   7  11       54.12       76.37     30.02 o 
   0  -7  12      156.09      140.98     32.64 o 
   1  -7  12       73.94       62.99     28.72 o 
   2  -7  12        0.80        6.85     27.09 o 
   3  -7  12      147.31      164.48     36.22 o 
  -4  -6  12       39.59       -2.94     24.80 o 
  -3  -6  12        9.74      -10.77     22.84 o 
  -2  -6  12       84.20      100.84     27.09 o 
   0  -6  12      239.27      274.13     37.20 o 
   1  -6  12        4.16      -28.39     18.93 o 
   2  -6  12      300.89      251.29     36.55 o 
   3  -6  12      512.37      459.50     46.67 o 
   4  -6  12      113.40       87.14     31.00 o 
  -5  -5  12       10.59       13.71     24.48 o 
  -4  -5  12       11.76       15.01     22.84 o 
  -3  -5  12      104.57      114.88     27.41 o 
  -2  -5  12       99.86      118.14     26.43 o 
  -1  -5  12       51.97       42.43     21.21 o 
   0  -5  12       79.87       86.48     26.11 o 
   1  -5  12       87.93       65.60     24.48 o 
   2  -5  12      220.09      291.76     37.53 o 
   3  -5  12      136.56      145.23     31.00 o 
   4  -5  12       11.04       27.74     25.13 o 
   5  -5  12        3.88      -23.82     22.84 o 
  -6  -4  12      152.76      166.11     32.64 o 
  -5  -4  12       56.44       60.37     25.46 o 
  -4  -4  12       30.22       27.41     22.19 o 
  -3  -4  12      300.50      342.34     34.92 o 
  -2  -4  12      231.99      228.45     29.05 o 
  -1  -4  12      161.61      168.40     26.43 o 
   0  -4  12      123.59      119.60     16.70 o 
   1  -4  12      638.95      608.32     42.43 o 
   2  -4  12      229.24      261.08     33.29 o 
   3  -4  12      103.02      100.19     29.37 o 
   4  -4  12       38.04       27.74     23.82 o 
   5  -4  12        0.78      -12.73     23.17 o 
  -6  -3  12       38.93        9.79     22.84 o 
  -5  -3  12       33.38       33.61     22.19 o 
  -4  -3  12      470.06      535.87     41.12 o 
  -3  -3  12      250.74      293.72     32.64 o 
  -2  -3  12      104.30      104.11     23.17 o 
  -1  -3  12       61.89       43.97     12.77 o 
   0  -3  12      997.30     1078.12     47.81 o 
   1  -3  12     1048.26     1089.23     36.25 o 
   2  -3  12      139.06      159.59     29.37 o 
   3  -3  12       49.31       59.40     23.82 o 
   4  -3  12      116.88      107.70     27.41 o 
  -7  -2  12       11.33       -3.92     22.52 o 
  -6  -2  12       12.49        7.18     20.89 o 
  -5  -2  12        3.30       -7.83     18.60 o 
  -4  -2  12       10.34       -0.65     18.60 o 
  -3  -2  12      313.02      345.28     34.27 o 
  -2  -2  12      207.20      233.34     28.39 o 
  -1  -2  12       44.20       29.99     12.54 o 
   0  -2  12     1008.32      984.77     33.99 o 
   1  -2  12      331.84      323.34     21.92 o 
   2  -2  12       10.23       19.32     15.83 o 
   3  -2  12      332.75      331.25     36.55 o 
   4  -2  12      449.91      361.27     41.12 o 
   5  -2  12      547.75      409.24     44.38 o 
   6  -2  12        4.44        0.00     24.15 o 
  -7  -1  12       49.08       48.30     24.80 o 
  -6  -1  12        8.04        1.96     18.93 o 
  -5  -1  12      184.99      213.11     30.35 o 
  -4  -1  12       42.23       34.92     19.91 o 
  -3  -1  12       16.11       26.76     18.60 o 
  -2  -1  12       32.25       27.74     18.28 o 
  -1  -1  12       69.35       69.11     13.72 o 
   0  -1  12        6.78        3.90     10.92 o 
   1  -1  12       42.17       14.36     15.66 o 
   2  -1  12      372.51      379.22     30.35 o 
   3  -1  12      159.19      189.28     25.78 o 
   5  -1  12       84.83       53.52     26.11 o 
   6  -1  12       21.57        6.53     28.07 o 
  -7   0  12      125.17      108.02     29.05 o 
  -6   0  12      636.96      658.90     46.67 o 
  -5   0  12      420.97      354.09     35.57 o 
  -4   0  12      145.68      189.61     27.74 o 
  -3   0  12        1.48      -10.44     15.66 o 
  -2   0  12       82.66       80.61     20.56 o 
  -1   0  12      532.89      609.95     38.51 o 
   0   0  12       19.47       12.40     15.99 o 
   1   0  12      124.82      141.64     24.15 o 
   2   0  12       82.25       70.82     20.89 o 
   3   0  12      291.13      274.46     30.35 o 
   4   0  12      187.37      142.94     26.76 o 
  -7   1  12       46.05       63.96     26.43 o 
  -6   1  12      128.95      163.50     31.33 o 
  -5   1  12      275.24      301.55     34.59 o 
  -4   1  12       10.89      -10.12     16.97 o 
  -3   1  12      555.23      608.32     40.47 o 
  -2   1  12     1795.60     1853.34     70.82 o 
  -1   1  12      268.87      309.38     30.68 o 
   0   1  12       28.29       15.66     16.64 o 
   1   1  12      602.64      596.24     38.51 o 
   2   1  12      627.20      664.78     41.45 o 
   3   1  12      668.53      648.13     42.10 o 
   4   1  12       35.25       39.49     22.52 o 
   5   1  12       16.99        0.98     20.23 o 
  -7   2  12        2.26       21.54     24.15 o 
  -6   2  12        1.93       -1.96     21.21 o 
  -5   2  12        7.72       23.17     21.54 o 
  -4   2  12       17.92       -1.31     17.62 o 
  -3   2  12      110.25      143.59     25.46 o 
  -2   2  12        2.88       -3.92     15.34 o 
  -1   2  12      151.93      197.12     27.41 o 
   0   2  12        3.29        9.46     16.97 o 
   1   2  12      170.47      168.72     26.11 o 
   2   2  12      738.32      738.53     45.69 o 
   3   2  12      131.08      117.16     25.46 o 
   4   2  12      200.34      201.68     31.66 o 
   5   2  12      528.20      471.90     44.06 o 
  -7   3  12      139.77      142.29     31.66 o 
  -6   3  12       83.84      132.50     30.68 o 
  -5   3  12        2.32       18.28     21.54 o 
  -4   3  12        2.36       22.19     19.58 o 
  -3   3  12       94.29      140.00     27.09 o 
  -2   3  12       19.35       30.02     18.93 o 
  -1   3  12       10.01       26.76     18.93 o 
   0   3  12       30.70       26.43     19.91 o 
   1   3  12      106.69      107.04     26.11 o 
   2   3  12       31.37       37.20     21.87 o 
   3   3  12       34.54       43.40     22.84 o 
   4   3  12      155.61      138.70     30.35 o 
   5   3  12       88.08      109.00     32.31 o 
  -6   4  12        6.72      -28.39     20.23 o 
  -5   4  12      168.93      163.50     30.02 o 
  -4   4  12      388.36      340.38     36.55 o 
  -3   4  12      353.19      416.42     39.81 o 
  -2   4  12       35.92       20.89     19.25 o 
  -1   4  12      276.89      254.55     31.33 o 
   0   4  12       41.50       82.57     23.82 o 
   1   4  12       17.36       22.52     21.21 o 
   2   4  12       31.24        1.31     21.21 o 
   3   4  12        1.44       -2.94     21.21 o 
   4   4  12        0.18       27.41     25.78 o 
  -5   5  12      360.64      324.07     38.84 o 
  -4   5  12      447.07      397.82     39.81 o 
  -3   5  12      118.28       70.49     24.48 o 
  -2   5  12      243.61      231.06     31.66 o 
  -1   5  12      465.88      452.00     40.79 o 
   0   5  12      236.49      194.18     31.66 o 
   1   5  12       11.86       23.17     21.87 o 
   2   5  12       74.66      143.92     31.98 o 
   3   5  12      118.15      146.53     35.25 o 
  -4   6  12       20.56        1.63     20.56 o 
  -3   6  12      115.71      100.52     26.76 o 
  -2   6  12      102.78      101.49     26.76 o 
  -1   6  12       88.72       56.46     26.11 o 
   0   6  12       39.08       15.66     23.82 o 
   1   6  12        1.59       -5.22     22.52 o 
   2   6  12       33.76       37.53     28.07 o 
  -2   7  12        2.02      -14.36     20.56 o 
  -1   7  12        7.59      -13.71     22.19 o 
  -3  -6  13        0.10      -29.86     19.91 o 
  -2  -6  13       48.20       48.95     24.48 o 
   0  -6  13      477.25      420.99     43.40 o 
   1  -6  13      137.53       90.40     29.70 o 
   2  -6  13       12.43       14.69     25.13 o 
   3  -6  13       50.15       66.58     31.33 o 
  -4  -5  13        5.09      -22.52     22.19 o 
  -3  -5  13      115.25      110.63     28.07 o 
  -2  -5  13      411.29      447.10     41.12 o 
  -1  -5  13      499.57      439.59     38.84 o 
   0  -5  13        5.83        0.33     20.56 o 
   1  -5  13      143.74      119.12     30.02 o 
   2  -5  13      553.60      586.78     49.61 o 
   3  -5  13      385.72      491.81     47.97 o 
   4  -5  13       48.76       39.16     28.07 o 
  -5  -4  13       26.18       20.56     25.13 o 
  -4  -4  13        2.16      -10.12     21.87 o 
  -3  -4  13        0.17       29.05     22.84 o 
  -2  -4  13       94.44      116.51     25.78 o 
  -1  -4  13        8.82       -0.98     18.93 o 
   0  -4  13        0.01        7.19     19.09 o 
   1  -4  13      408.89      414.46     39.49 o 
   2  -4  13      537.72      486.26     44.06 o 
   3  -4  13      111.54       86.81     29.70 o 
   4  -4  13       12.67        4.57     24.15 o 
  -5  -3  13       79.36       26.43     23.50 o 
  -4  -3  13      247.06      256.51     32.64 o 
  -3  -3  13      192.61      233.01     32.64 o 
  -2  -3  13      139.44      163.18     27.41 o 
  -1  -3  13        1.88        5.55     17.95 o 
   0  -3  13        3.59       -6.02     12.58 o 
   1  -3  13        4.90        3.58     12.91 o 
   2  -3  13       18.33       18.60     22.19 o 
   3  -3  13        0.44      -13.71     21.54 o 
   4  -3  13       48.41       38.51     26.43 o 
   5  -3  13       43.18       65.60     27.09 o 
  -6  -2  13        3.05       -7.18     21.54 o 
  -5  -2  13       76.67       73.76     26.43 o 
  -4  -2  13      387.22      444.49     39.81 o 
  -3  -2  13      281.17      330.27     34.92 o 
  -2  -2  13        1.71        9.79     18.60 o 
  -1  -2  13       89.19      128.26     24.15 o 
   0  -2  13      247.39      243.51     20.53 o 
   1  -2  13      275.70      273.79     21.73 o 
   2  -2  13      353.71      374.03     25.13 o 
   3  -2  13       16.33       17.95     23.17 o 
   4  -2  13        1.38      -11.10     22.52 o 
   5  -2  13       29.16       27.09     26.43 o 
  -6  -1  13       24.46       39.16     25.13 o 
  -5  -1  13      129.87      128.58     27.41 o 
  -4  -1  13      277.87      262.71     33.61 o 
  -3  -1  13      129.25      108.02     25.46 o 
  -2  -1  13      206.34      252.60     31.33 o 
  -1  -1  13      655.97      625.29     40.79 o 
   0  -1  13      817.03      842.29     32.77 o 
   1  -1  13      719.30      685.04     30.29 o 
   2  -1  13       32.11       34.27     19.91 o 
   3  -1  13      428.62      456.27     27.96 o 
   4  -1  13      489.75      405.65     43.73 o 
   5  -1  13      103.14      120.75     31.33 o 
  -6   0  13        4.91        9.79     23.50 o 
  -5   0  13        1.87      -27.41     18.28 o 
  -4   0  13        0.28        7.83     19.25 o 
  -3   0  13       76.16       66.90     23.50 o 
  -2   0  13       64.03       66.58     23.17 o 
  -1   0  13       59.13       66.58     21.54 o 
   0   0  13      108.64      125.32     23.82 o 
   1   0  13       36.46       37.53     18.28 o 
   2   0  13      385.66      361.60     33.61 o 
   3   0  13      933.03      988.51     52.54 o 
   4   0  13      216.94      176.56     28.72 o 
  -6   1  13      109.45      105.08     28.72 o 
  -5   1  13      167.45      209.52     32.31 o 
  -4   1  13       30.17       54.17     22.84 o 
  -3   1  13      122.97      102.15     24.48 o 
  -2   1  13      471.46      519.55     39.81 o 
  -1   1  13      543.73      522.16     38.84 o 
   0   1  13        2.09       -1.96     16.97 o 
   1   1  13       40.53       32.31     19.91 o 
   2   1  13      108.11       87.46     23.50 o 
   3   1  13       54.42       71.47     23.82 o 
   4   1  13        8.08       22.52     22.19 o 
   5   1  13       38.84       33.29     26.11 o 
  -6   2  13      272.34      347.24     39.81 o 
  -5   2  13       82.06       91.05     28.39 o 
  -4   2  13       28.77        9.79     20.56 o 
  -3   2  13      503.42      507.47     41.45 o 
  -2   2  13      275.09      274.46     31.98 o 
  -1   2  13      120.98      101.82     23.50 o 
   0   2  13       48.25        4.24     18.93 o 
   1   2  13      174.94      203.97     30.68 o 
   2   2  13       75.05      102.15     25.78 o 
   3   2  13      245.88      269.24     34.27 o 
   4   2  13      131.35       69.51     26.11 o 
  -6   3  13       10.46       64.29     28.07 o 
  -5   3  13        0.31       14.03     21.87 o 
  -4   3  13      235.58      211.15     32.31 o 
  -3   3  13      570.08      579.60     43.40 o 
  -2   3  13      182.37      206.25     29.70 o 
  -1   3  13        6.73       -4.57     17.62 o 
   0   3  13      412.56      388.03     37.86 o 
   1   3  13      520.52      522.49     43.73 o 
   2   3  13      392.51      405.33     41.77 o 
   3   3  13       12.81       28.39     24.80 o 
   4   3  13      125.66      107.37     31.66 o 
  -5   4  13       37.34       48.30     25.78 o 
  -4   4  13       27.68       20.23     22.19 o 
  -3   4  13        0.30      -22.52     18.60 o 
  -2   4  13       25.10       26.11     21.54 o 
  -1   4  13       73.30       94.64     26.76 o 
   0   4  13       20.75       12.40     21.21 o 
   1   4  13       60.51       68.53     26.11 o 
   2   4  13       40.80       47.97     26.11 o 
   3   4  13       25.78       28.07     26.76 o 
  -4   5  13      174.57      173.29     31.98 o 
  -3   5  13       60.71       66.58     27.41 o 
  -2   5  13        0.42        3.59     20.23 o 
  -1   5  13        1.48      -20.56     18.60 o 
   0   5  13       76.46       96.27     29.05 o 
   1   5  13       47.98       52.87     26.11 o 
   2   5  13       28.15       27.09     26.11 o 
  -2   6  13      111.79       50.26     26.43 o 
  -1   6  13      254.33      182.10     32.96 o 
   0   6  13       34.28       57.44     28.07 o 
  -3  -5  14       21.34       21.87     26.11 o 
  -2  -5  14      227.34      287.19     37.20 o 
   1  -5  14       20.47       -7.51     23.82 o 
   2  -5  14        3.80       28.07     28.07 o 
  -4  -4  14        7.76      -17.30     22.84 o 
  -3  -4  14      255.08      214.74     33.29 o 
  -2  -4  14      427.93      424.58     41.77 o 
  -1  -4  14      128.11      145.23     30.02 o 
   0  -4  14        0.18        5.65     15.58 o 
   1  -4  14       23.38       31.33     24.48 o 
   2  -4  14      248.26      204.62     35.25 o 
   3  -4  14      154.34      135.76     33.29 o 
  -4  -3  14       19.99       10.12     23.17 o 
  -3  -3  14      104.81      143.59     29.05 o 
  -2  -3  14      229.89      214.74     31.98 o 
  -1  -3  14        3.48        1.96     20.56 o 
   0  -3  14       68.77       70.67     17.16 o 
   1  -3  14      483.46      427.68     27.22 o 
   2  -3  14      402.26      428.50     44.38 o 
   3  -3  14      103.15       86.48     29.70 o 
   4  -3  14       68.81       45.69     28.07 o 
  -5  -2  14       17.78      -15.34     21.87 o 
  -4  -2  14        0.15       -7.51     21.87 o 
  -3  -2  14        2.84       16.64     21.54 o 
  -2  -2  14        4.56       -1.96     18.93 o 
  -1  -2  14        0.90       -7.18     19.91 o 
   0  -2  14      240.10      287.00     58.74 o 
   1  -2  14      358.31      360.16     62.99 o 
   2  -2  14      222.69      204.23     45.85 o 
   3  -2  14       43.36       55.15     27.74 o 
  -5  -1  14      151.36      153.06     30.68 o 
  -4  -1  14      272.19      319.82     37.86 o 
  -3  -1  14      246.04      316.23     36.22 o 
  -2  -1  14       17.45       17.30     20.89 o 
  -1  -1  14       17.69       34.59     21.21 o 
   0  -1  14       59.55       79.34     17.39 o 
   1  -1  14       50.52       59.27     16.59 o 
   2  -1  14      122.28       99.28     29.37 o 
   3  -1  14       51.93       55.66     17.09 o 
   4  -1  14       11.40       24.48     25.46 o 
  -5   0  14      412.24      315.58     37.86 o 
  -4   0  14      770.77      800.86     51.89 o 
  -3   0  14        0.81       14.03     21.54 o 
  -2   0  14      353.46      295.67     35.57 o 
  -1   0  14      759.27      714.71     46.02 o 
   0   0  14      286.46      277.07     33.29 o 
   1   0  14       62.89       65.60     22.52 o 
   2   0  14        1.28        8.49     18.93 o 
   3   0  14       52.74       44.71     22.52 o 
   4   0  14      104.99       90.73     26.76 o 
  -5   1  14       68.41      102.47     28.39 o 
  -4   1  14       83.85       92.68     26.76 o 
  -3   1  14      166.25      110.96     26.76 o 
  -2   1  14      159.01      179.82     30.35 o 
  -1   1  14      127.58      147.18     28.39 o 
   0   1  14      117.64      103.78     25.78 o 
   1   1  14       35.41       72.12     24.80 o 
   2   1  14      370.89      470.60     42.43 o 
   3   1  14      612.40      551.86     43.08 o 
   4   1  14      123.50      141.64     31.66 o 
  -5   2  14        6.58       35.90     26.43 o 
  -4   2  14       10.65       20.89     22.52 o 
  -3   2  14       31.57       62.33     24.80 o 
  -2   2  14       13.93       15.99     21.87 o 
  -1   2  14       62.36       75.06     24.48 o 
   0   2  14       17.50       17.62     22.19 o 
   1   2  14      131.86      134.46     28.72 o 
   2   2  14      182.28      232.04     33.61 o 
   3   2  14       93.68      117.49     29.05 o 
  -5   3  14       16.38       -8.81     22.52 o 
  -4   3  14       38.51       45.69     24.48 o 
  -3   3  14      308.94      289.80     36.22 o 
  -2   3  14      216.31      229.10     32.64 o 
  -1   3  14       70.51       89.42     25.78 o 
   0   3  14        0.48        3.92     19.91 o 
   1   3  14        0.30      -17.95     21.87 o 
   2   3  14        0.06        5.87     24.80 o 
  -4   4  14      231.90      215.06     35.25 o 
  -3   4  14      268.75      305.46     37.53 o 
  -2   4  14      123.32      147.84     30.35 o 
  -1   4  14       52.28       65.92     25.78 o 
   0   4  14      350.67      327.98     38.84 o 
   1   4  14      244.04      260.43     37.53 o 
  -2   5  14       32.40       29.37     25.13 o 
  -1   5  14      268.83      253.25     37.53 o 
  -2  -4  15        2.38      -27.41     23.82 o 
  -1  -4  15        0.32        1.31     23.82 o 
   1  -4  15       16.39        1.31     25.46 o 
  -3  -3  15      136.62      172.31     33.29 o 
  -2  -3  15      109.68      158.93     31.66 o 
  -1  -3  15       45.84       21.21     22.19 o 
   0  -3  15       18.66       42.10     23.50 o 
   1  -3  15        2.38       -9.14     22.19 o 
   2  -3  15        3.33        6.85     26.76 o 
  -4  -2  15      274.03      210.82     34.92 o 
  -3  -2  15      181.37      186.02     31.98 o 
  -2  -2  15      116.69      142.62     29.70 o 
  -1  -2  15        1.66       28.07     22.52 o 
   0  -2  15      278.83      274.46     34.27 o 
   1  -2  15      382.64      408.37     28.57 o 
   2  -2  15      222.97      212.45     35.57 o 
  -4  -1  15      168.90      205.60     34.92 o 
  -3  -1  15       32.28       77.02     26.76 o 
  -2  -1  15        0.47      -14.69     20.89 o 
  -1  -1  15      109.41      151.75     29.37 o 
   0  -1  15      500.58      523.79     42.10 o 
   1  -1  15      302.50      272.71     25.23 o 
   2  -1  15       10.60       -8.31     15.84 o 
   3  -1  15       94.91       66.25     31.98 o 
  -4   0  15      137.35      156.00     32.96 o 
  -3   0  15       84.44      167.42     33.29 o 
  -2   0  15       11.62       30.02     24.48 o 
  -1   0  15       29.31       47.97     23.50 o 
   0   0  15       16.26        0.98     20.89 o 
   1   0  15        2.42       25.13     22.19 o 
   2   0  15       25.88       28.07     22.19 o 
  -4   1  15       46.83       59.72     26.76 o 
  -3   1  15       60.82       36.22     25.46 o 
  -2   1  15       76.52       78.00     27.74 o 
  -1   1  15      118.89      150.77     29.70 o 
   0   1  15       54.93       69.84     25.13 o 
   1   1  15       87.26       59.40     24.80 o 
   2   1  15        9.03      -21.21     20.89 o 
  -4   2  15       23.70       35.90     26.76 o 
  -3   2  15       37.15       42.43     25.13 o 
  -2   2  15      353.95      322.76     37.86 o 
  -1   2  15      168.69      151.10     31.00 o 
   0   2  15       58.88       57.44     24.48 o 
   1   2  15      102.43      137.72     31.66 o 
   2   2  15      294.65      293.72     38.18 o 
  -3   3  15      232.96      240.19     36.22 o 
  -2   3  15      129.38      194.83     33.29 o 
  -1   3  15        3.72       -8.16     20.56 o 
   0   3  15       40.79       37.53     25.78 o 
   1   3  15      232.35      210.17     36.22 o 
  -1  -2  16       50.30       63.96     27.74 o 
   0  -2  16       53.53       21.87     25.46 o 
  -2  -1  16       14.22       43.08     26.11 o 
  -1  -1  16        1.76       -2.28     24.48 o 
   0  -1  16       30.33       11.42     23.82 o 
  -2   0  16       48.62       44.71     27.41 o 
  -1   0  16      240.84      233.99     35.57 o 
   0   0  16      428.00      396.84     42.10 o 
  -2   1  16       32.99       32.31     25.78 o 
  -1   1  16      143.60      202.34     33.94 o 
   0   1  16      111.78      139.03     31.33 o 
                                                 
